# Supplementary material for: (9H-Carbazol-9-ylmeth­yl)diethyl­amine
Source: Acta Crystallogr Sect E Struct Rep Online. 2010 Nov 20;66(Pt 12):o3245. doi: 10.1107/S1600536810047197 (PMC3011667; doi:10.1107/S1600536810047197)
Supplement: Supplementary file 1 [file e-66-o3245-sup1.cif]

##############################################################################
###                                                                        ###
###        Electronic paper (Acta Crystallographica Section E)             ###
###                                                                        ###
##############################################################################
#                                                                            #
# This CIF contains the data in a paper accepted for publication in Acta     #
# Crystallographica Section E. It conforms to the requirements of Notes      #
# for Authors for Section E, and has been peer reviewed under the auspices   #
# of the IUCr Commission on Journals.                                        #
#                                                                            #
# Full details of the Crystallographic Information File format               #
# are given in the paper "The Crystallographic Information File (CIF):       #
# a New Standard Archive File for Crystallography" by S. R. Hall, F. H.      #
# Allen and I. D. Brown [Acta Cryst. (1991), A47, 655-685].                  #
#                                                                            #
# The current version of the core CIF dictionary is obtainable from          #
# ftp://ftp.iucr.org/pub/cif_core.dic. The current version number is 2.4.    #
#                                                                            #
# Software is freely available for graphical display of the structure(s) in  #
# this CIF.  For information consult the CIF home page http://www.iucr.org/  #
# cif/home.html                                                              #
#                                                                            #
# This file may be used for bona fide research purposes within the           #
# scientific community so long as proper attribution is given to the journal # 
# article from which it was obtained.                                        #
#                                                                            #
##############################################################################
                                             
data_global
_audit_creation_method     'from IUCr template'
_journal_date_recd_electronic     2010-11-09
_journal_date_accepted     2010-11-15
_journal_name_full     'Acta Crystallographica, Section E'
_journal_year     2010
_journal_volume     66
_journal_issue     12
_journal_page_first     o3245
_journal_page_last     o3245
_journal_paper_category     QO
_journal_coeditor_code     HG2745
_publ_contact_author_name     'Gu, Wei-Jin'
_publ_contact_author_address
;
Department of Applied Chemistry,
Nanjing Normal University,
Nanjing 210097,
People's Republic of China
;
_publ_contact_author_email     guweijin2010@163.com
_publ_contact_author_fax     ?
_publ_contact_author_phone     ?
_publ_section_title
;
(9<i>H</i>-Carbazol-9-ylmethyl)diethylamine
;
loop_
    _publ_author_name
    _publ_author_address
    'Gu, Wei-Jin'
;
Department of Applied Chemistry,
Nanjing Normal University,
Nanjing 210097,
People's Republic of China
;
    'Lin, Zi-Ting'
;
Department of Applied Chemistry,
Nanjing Normal University,
Nanjing 210097,
People's Republic of China
;
    'Wang, Bing-Xiang'
;
Department of Applied Chemistry,
Nanjing Normal University,
Nanjing 210097,
People's Republic of China
;
data_I
_chemical_name_systematic
;
(9<i>H</i>-Carbazol-9-ylmethyl)diethylamine
;
_chemical_name_common     ?
_chemical_formula_moiety     'C17 H20 N2'
_chemical_formula_sum     'C17 H20 N2'
_chemical_formula_iupac     'C17 H20 N2'
_chemical_formula_weight     252.35
_chemical_melting_point     ?
_symmetry_cell_setting     monoclinic
_symmetry_space_group_name_H-M     'P 21/c'
_symmetry_space_group_name_Hall     '-P 2ybc'
loop_
    _symmetry_equiv_pos_as_xyz
    'x, y, z'
    '-x, y+1/2, -z+1/2'
    '-x, -y, -z'
    'x, -y-1/2, z-1/2'
_cell_length_a     24.338(2)
_cell_length_b     6.3216(11)
_cell_length_c     19.133(2)
_cell_angle_alpha     90.00
_cell_angle_beta     104.109(2)
_cell_angle_gamma     90.00
_cell_volume     2854.9(6)
_cell_formula_units_Z     8
_cell_measurement_reflns_used     1470
_cell_measurement_theta_min     2.19
_cell_measurement_theta_max     20.95
_cell_measurement_temperature     291(2)
_exptl_crystal_description     block
_exptl_crystal_colour     colourless
_exptl_crystal_size_max     0.28
_exptl_crystal_size_mid     0.24
_exptl_crystal_size_min     0.22
_exptl_crystal_density_diffrn     1.174
_exptl_crystal_density_meas     ?
_exptl_crystal_density_method     'not measured'
_exptl_crystal_F_000     1088
_exptl_absorpt_coefficient_mu     0.069
_exptl_absorpt_correction_type     multi-scan
_exptl_absorpt_process_details     '(SADABS; Bruker, 2000)'
_exptl_absorpt_correction_T_min     0.9809
_exptl_absorpt_correction_T_max     0.9849
_exptl_special_details
;
;
_diffrn_ambient_temperature     291(2)
_diffrn_radiation_type     'MoK\a'
_diffrn_radiation_wavelength     0.71073
_diffrn_radiation_source     'sealed tube'
_diffrn_radiation_monochromator     'graphite'
_diffrn_measurement_device_type     'Bruker SMART APEX CCD'
_diffrn_measurement_method     'phi and omega scans'
_diffrn_detector_area_resol_mean     ?
_diffrn_reflns_number     13429
_diffrn_reflns_av_R_equivalents     0.0388
_diffrn_reflns_av_sigmaI/netI     0.0682
_diffrn_reflns_theta_min     0.86
_diffrn_reflns_theta_max     26.00
_diffrn_reflns_theta_full     26.00
_diffrn_measured_fraction_theta_max     0.973
_diffrn_measured_fraction_theta_full     0.973
_diffrn_reflns_limit_h_min     -25
_diffrn_reflns_limit_h_max     29
_diffrn_reflns_limit_k_min     -7
_diffrn_reflns_limit_k_max     7
_diffrn_reflns_limit_l_min     -22
_diffrn_reflns_limit_l_max     18
_diffrn_standards_number     ?
_diffrn_standards_interval_count     ?
_diffrn_standards_interval_time     ?
_diffrn_standards_decay_%     ?
_refine_special_details
;
Refinement of <i>F</i>^2^ against ALL reflections. The weighted <i>R</i>-factor
<i>wR</i> and goodness of fit <i>S</i> are based on <i>F</i>^2^, conventional
<i>R</i>-factors <i>R</i> are based on <i>F</i>, with <i>F</i> set to zero for
negative <i>F</i>^2^. The threshold expression of <i>F</i>^2^ >
\s(<i>F</i>^2^) is used only for calculating <i>R</i>-factors(gt) <i>etc</i>.
and is not relevant to the choice of reflections for refinement.
<i>R</i>-factors based on <i>F</i>^2^ are statistically about twice as large
as those based on <i>F</i>, and <i>R</i>- factors based on ALL data will be
even larger.
;
_reflns_number_total     5463
_reflns_number_gt     3052
_reflns_threshold_expression     I>2sigma(I)
_refine_ls_structure_factor_coef     Fsqd
_refine_ls_matrix_type     full
_refine_ls_R_factor_all     0.0918
_refine_ls_R_factor_gt     0.0480
_refine_ls_wR_factor_gt     0.1070
_refine_ls_wR_factor_ref     0.1204
_refine_ls_goodness_of_fit_ref     1.058
_refine_ls_restrained_S_all     1.058
_refine_ls_number_reflns     5463
_refine_ls_number_parameters     347
_refine_ls_number_restraints     0
_refine_ls_hydrogen_treatment     constr
_refine_ls_weighting_scheme     calc
_refine_ls_weighting_details
                   'calc w=1/[\s^2^(Fo^2^)+(0.05P)^2^] where P=(Fo^2^+2Fc^2^)/3'
_atom_sites_solution_hydrogens     geom
_atom_sites_solution_primary     direct
_atom_sites_solution_secondary     difmap
_refine_ls_shift/su_max     0.000
_refine_ls_shift/su_mean     0.000
_refine_diff_density_max     0.161
_refine_diff_density_min     -0.181
_refine_ls_extinction_method     none
_refine_ls_extinction_coef     ?
loop_
    _atom_type_symbol
    _atom_type_description
    _atom_type_scat_dispersion_real
    _atom_type_scat_dispersion_imag
    _atom_type_scat_source
    'C' 'C' 0.0033 0.0016
                         'International Tables Vol C Tables 4.2.6.8 and 6.1.1.4'
    'H' 'H' 0.0000 0.0000
                         'International Tables Vol C Tables 4.2.6.8 and 6.1.1.4'
    'N' 'N' 0.0061 0.0033
                         'International Tables Vol C Tables 4.2.6.8 and 6.1.1.4'
_computing_data_collection     'SMART (Bruker, 2000)'
_computing_cell_refinement     'SAINT (Bruker, 2000)'
_computing_data_reduction     'SAINT (Bruker, 2000)'
_computing_structure_solution     'SHELXTL (Sheldrick, 2008)'
_computing_structure_refinement     'SHELXTL (Sheldrick, 2008)'
_computing_molecular_graphics     'SHELXTL (Sheldrick, 2008)'
_computing_publication_material     'SHELXTL (Sheldrick, 2008)'
loop_
    _atom_site_type_symbol
    _atom_site_label
    _atom_site_fract_x
    _atom_site_fract_y
    _atom_site_fract_z
    _atom_site_U_iso_or_equiv
    _atom_site_adp_type
    _atom_site_calc_flag
    _atom_site_refinement_flags
    _atom_site_occupancy
    _atom_site_disorder_assembly
    _atom_site_disorder_group
    C C1 0.36426(8) 0.9208(3) 0.17614(10) 0.0376(4) Uani d . 1 . .
    C C2 0.31632(9) 0.8391(4) 0.19419(11) 0.0458(5) Uani d . 1 . .
    H H2 0.3006 0.7112 0.1752 0.055 Uiso calc R 1 . .
    C C3 0.29289(10) 0.9544(4) 0.24125(11) 0.0539(6) Uani d . 1 . .
    H H3 0.2610 0.9027 0.2543 0.065 Uiso calc R 1 . .
    C C4 0.31618(11) 1.1462(4) 0.26928(12) 0.0580(6) Uani d . 1 . .
    H H4 0.2990 1.2226 0.2996 0.070 Uiso calc R 1 . .
    C C5 0.36412(10) 1.2249(3) 0.25303(10) 0.0469(5) Uani d . 1 . .
    H H5 0.3799 1.3513 0.2733 0.056 Uiso calc R 1 . .
    C C6 0.38897(8) 1.1136(3) 0.20581(10) 0.0395(5) Uani d . 1 . .
    C C7 0.43876(9) 1.1426(3) 0.17880(10) 0.0380(5) Uani d . 1 . .
    C C8 0.48144(10) 1.2920(3) 0.19114(11) 0.0440(5) Uani d . 1 . .
    H H8 0.4804 1.4063 0.2214 0.053 Uiso calc R 1 . .
    C C9 0.52563(9) 1.2705(3) 0.15822(12) 0.0489(6) Uani d . 1 . .
    H H9 0.5547 1.3698 0.1671 0.059 Uiso calc R 1 . .
    C C10 0.52730(9) 1.1005(3) 0.11143(12) 0.0471(5) Uani d . 1 . .
    H H10 0.5570 1.0900 0.0889 0.057 Uiso calc R 1 . .
    C C11 0.48519(9) 0.9490(3) 0.09856(10) 0.0413(5) Uani d . 1 . .
    H H11 0.4860 0.8360 0.0677 0.050 Uiso calc R 1 . .
    C C12 0.44188(8) 0.9704(3) 0.13283(10) 0.0363(4) Uani d . 1 . .
    C C13 0.38250(9) 0.6526(3) 0.08628(10) 0.0390(5) Uani d . 1 . .
    H H13A 0.3519 0.5759 0.0993 0.047 Uiso calc R 1 . .
    H H13B 0.4153 0.5601 0.0946 0.047 Uiso calc R 1 . .
    C C14 0.31317(9) 0.8340(3) -0.00586(11) 0.0422(5) Uani d . 1 . .
    H H14A 0.3163 0.9432 0.0305 0.051 Uiso calc R 1 . .
    H H14B 0.2817 0.7431 -0.0028 0.051 Uiso calc R 1 . .
    C C15 0.30047(10) 0.9368(3) -0.07941(11) 0.0494(5) Uani d . 1 . .
    H H15A 0.3329 1.0161 -0.0846 0.074 Uiso calc R 1 . .
    H H15B 0.2686 1.0299 -0.0844 0.074 Uiso calc R 1 . .
    H H15C 0.2919 0.8295 -0.1160 0.074 Uiso calc R 1 . .
    C C16 0.35944(9) 0.5149(3) -0.03411(11) 0.0446(5) Uani d . 1 . .
    H H16A 0.3432 0.5523 -0.0841 0.054 Uiso calc R 1 . .
    H H16B 0.3331 0.4205 -0.0190 0.054 Uiso calc R 1 . .
    C C17 0.41427(9) 0.3987(3) -0.02917(12) 0.0468(5) Uani d . 1 . .
    H H17A 0.4436 0.4985 -0.0311 0.070 Uiso calc R 1 . .
    H H17B 0.4098 0.3016 -0.0687 0.070 Uiso calc R 1 . .
    H H17C 0.4244 0.3220 0.0154 0.070 Uiso calc R 1 . .
    C C18 0.04584(8) 0.0516(3) 0.15594(10) 0.0351(4) Uani d . 1 . .
    C C19 0.00476(9) 0.0810(4) 0.09248(11) 0.0446(5) Uani d . 1 . .
    H H19 0.0056 0.1976 0.0631 0.053 Uiso calc R 1 . .
    C C20 -0.03736(9) -0.0685(4) 0.07439(12) 0.0520(6) Uani d . 1 . .
    H H20 -0.0650 -0.0531 0.0315 0.062 Uiso calc R 1 . .
    C C21 -0.04000(9) -0.2432(4) 0.11849(12) 0.0522(6) Uani d . 1 . .
    H H21 -0.0696 -0.3397 0.1053 0.063 Uiso calc R 1 . .
    C C22 0.00128(8) -0.2722(3) 0.18142(11) 0.0436(5) Uani d . 1 . .
    H H22 -0.0001 -0.3881 0.2109 0.052 Uiso calc R 1 . .
    C C23 0.04508(8) -0.1255(3) 0.20027(10) 0.0364(4) Uani d . 1 . .
    C C24 0.09355(8) -0.1064(3) 0.26133(10) 0.0365(4) Uani d . 1 . .
    C C25 0.11486(9) -0.2287(4) 0.32240(11) 0.0446(5) Uani d . 1 . .
    H H25 0.0971 -0.3544 0.3295 0.054 Uiso calc R 1 . .
    C C26 0.16223(9) -0.1619(4) 0.37195(11) 0.0503(6) Uani d . 1 . .
    H H26 0.1768 -0.2443 0.4125 0.060 Uiso calc R 1 . .
    C C27 0.18903(9) 0.0279(4) 0.36267(11) 0.0494(5) Uani d . 1 . .
    H H27 0.2209 0.0708 0.3973 0.059 Uiso calc R 1 . .
    C C28 0.16878(9) 0.1523(3) 0.30273(11) 0.0431(5) Uani d . 1 . .
    H H28 0.1865 0.2791 0.2968 0.052 Uiso calc R 1 . .
    C C29 0.12153(8) 0.0847(3) 0.25158(10) 0.0343(4) Uani d . 1 . .
    C C30 0.10458(9) 0.3792(3) 0.15881(11) 0.0409(5) Uani d . 1 . .
    H H30A 0.1289 0.4608 0.1971 0.049 Uiso calc R 1 . .
    H H30B 0.0694 0.4569 0.1422 0.049 Uiso calc R 1 . .
    C C31 0.12229(10) 0.5486(4) 0.05375(12) 0.0543(6) Uani d . 1 . .
    H H31A 0.0819 0.5757 0.0397 0.065 Uiso calc R 1 . .
    H H31B 0.1345 0.5186 0.0101 0.065 Uiso calc R 1 . .
    C C32 0.15171(11) 0.7484(3) 0.08706(14) 0.0623(7) Uani d . 1 . .
    H H32A 0.1410 0.7785 0.1311 0.093 Uiso calc R 1 . .
    H H32B 0.1408 0.8643 0.0542 0.093 Uiso calc R 1 . .
    H H32C 0.1920 0.7292 0.0970 0.093 Uiso calc R 1 . .
    C C33 0.19210(9) 0.3007(3) 0.12612(12) 0.0464(5) Uani d . 1 . .
    H H33A 0.1946 0.1725 0.1546 0.056 Uiso calc R 1 . .
    H H33B 0.2113 0.4122 0.1576 0.056 Uiso calc R 1 . .
    C C34 0.22266(11) 0.2653(4) 0.06688(14) 0.0658(7) Uani d . 1 . .
    H H34A 0.2016 0.1667 0.0324 0.099 Uiso calc R 1 . .
    H H34B 0.2598 0.2094 0.0874 0.099 Uiso calc R 1 . .
    H H34C 0.2259 0.3972 0.0434 0.099 Uiso calc R 1 . .
    N N1 0.39612(7) 0.8375(2) 0.13156(8) 0.0365(4) Uani d . 1 . .
    N N2 0.36559(6) 0.7080(2) 0.00993(8) 0.0359(4) Uani d . 1 . .
    N N3 0.09245(7) 0.1786(2) 0.18752(8) 0.0353(4) Uani d . 1 . .
    N N4 0.13199(7) 0.3584(2) 0.09955(9) 0.0391(4) Uani d . 1 . .
loop_
    _atom_site_aniso_label
    _atom_site_aniso_U_11
    _atom_site_aniso_U_22
    _atom_site_aniso_U_33
    _atom_site_aniso_U_12
    _atom_site_aniso_U_13
    _atom_site_aniso_U_23
    C1 0.0431(11) 0.0382(10) 0.0286(9) 0.0088(9) 0.0031(8) 0.0040(8)
    C2 0.0447(12) 0.0515(13) 0.0404(11) 0.0040(10) 0.0085(10) 0.0047(10)
    C3 0.0502(13) 0.0698(16) 0.0412(12) 0.0061(12) 0.0100(11) 0.0061(11)
    C4 0.0629(15) 0.0736(17) 0.0377(12) 0.0200(14) 0.0129(11) -0.0067(12)
    C5 0.0649(15) 0.0367(11) 0.0328(10) 0.0090(10) -0.0003(11) -0.0009(9)
    C6 0.0433(11) 0.0376(11) 0.0311(9) 0.0080(9) -0.0037(9) 0.0007(8)
    C7 0.0425(11) 0.0332(10) 0.0303(10) 0.0068(9) -0.0062(8) 0.0003(8)
    C8 0.0568(13) 0.0342(10) 0.0335(10) 0.0041(10) -0.0032(10) -0.0009(8)
    C9 0.0454(12) 0.0396(11) 0.0527(13) -0.0095(10) -0.0056(11) 0.0034(10)
    C10 0.0382(11) 0.0453(12) 0.0540(13) -0.0005(10) 0.0036(10) -0.0018(10)
    C11 0.0440(11) 0.0342(11) 0.0423(11) 0.0037(9) 0.0038(10) -0.0023(9)
    C12 0.0346(10) 0.0307(10) 0.0384(10) 0.0082(8) -0.0011(8) 0.0021(8)
    C13 0.0434(11) 0.0300(9) 0.0415(11) 0.0006(9) 0.0059(9) -0.0054(9)
    C14 0.0420(11) 0.0409(11) 0.0405(11) 0.0065(9) 0.0039(10) 0.0005(9)
    C15 0.0531(13) 0.0404(11) 0.0490(12) -0.0012(10) 0.0015(10) 0.0074(9)
    C16 0.0457(12) 0.0346(10) 0.0504(11) 0.0004(9) 0.0057(10) -0.0151(9)
    C17 0.0482(13) 0.0360(11) 0.0533(13) 0.0020(9) 0.0071(10) -0.0125(9)
    C18 0.0368(10) 0.0385(10) 0.0329(9) 0.0014(8) 0.0144(9) -0.0014(8)
    C19 0.0453(12) 0.0541(12) 0.0358(10) 0.0013(11) 0.0126(9) -0.0022(9)
    C20 0.0386(12) 0.0752(16) 0.0411(11) 0.0002(11) 0.0074(10) -0.0129(11)
    C21 0.0415(12) 0.0636(15) 0.0562(13) -0.0151(11) 0.0209(11) -0.0211(12)
    C22 0.0447(12) 0.0429(11) 0.0499(12) -0.0078(10) 0.0246(11) -0.0083(9)
    C23 0.0372(10) 0.0412(11) 0.0350(10) 0.0002(9) 0.0168(9) -0.0025(9)
    C24 0.0407(11) 0.0371(10) 0.0360(10) 0.0031(9) 0.0175(9) -0.0021(9)
    C25 0.0480(13) 0.0478(12) 0.0436(11) 0.0107(10) 0.0216(11) 0.0070(10)
    C26 0.0487(13) 0.0693(15) 0.0370(12) 0.0180(12) 0.0180(10) 0.0081(10)
    C27 0.0374(11) 0.0752(16) 0.0353(10) 0.0007(11) 0.0080(9) -0.0005(11)
    C28 0.0456(12) 0.0472(12) 0.0405(11) -0.0020(10) 0.0180(10) -0.0077(9)
    C29 0.0363(10) 0.0382(10) 0.0314(9) 0.0026(8) 0.0139(8) 0.0008(8)
    C30 0.0459(11) 0.0278(10) 0.0530(12) 0.0014(9) 0.0194(10) -0.0005(9)
    C31 0.0524(13) 0.0558(14) 0.0514(13) -0.0038(11) 0.0060(11) 0.0236(11)
    C32 0.0694(17) 0.0346(12) 0.0866(18) 0.0006(11) 0.0263(14) 0.0193(12)
    C33 0.0524(13) 0.0381(11) 0.0531(13) 0.0045(10) 0.0214(11) 0.0052(9)
    C34 0.0804(19) 0.0502(14) 0.0831(18) 0.0030(13) 0.0516(16) 0.0091(13)
    N1 0.0406(9) 0.0327(8) 0.0347(9) 0.0007(7) 0.0065(7) -0.0038(7)
    N2 0.0356(8) 0.0309(8) 0.0367(9) 0.0040(7) 0.0003(7) -0.0064(7)
    N3 0.0428(9) 0.0309(8) 0.0344(8) -0.0010(7) 0.0135(7) 0.0030(6)
    N4 0.0481(10) 0.0327(9) 0.0389(9) 0.0014(7) 0.0151(8) 0.0065(7)
_geom_special_details
;
All e.s.d.'s (except the e.s.d. in the dihedral angle between two l.s. planes)
are estimated using the full covariance matrix. The cell e.s.d.'s are taken
into account individually in the estimation of e.s.d.'s in distances, angles
and torsion angles; correlations between e.s.d.'s in cell parameters are only
used when they are defined by crystal symmetry. An approximate (isotropic)
treatment of cell e.s.d.'s is used for estimating e.s.d.'s involving l.s.
planes.
Least-squares planes (<i>x</i>,<i>y</i>,<i>z</i> in crystal coordinates) and
deviations from them (* indicates atom used to define plane)
8.9285(0.0063)<i>x</i> - 3.2585(0.0028)<i>y</i> + 12.6587(0.0061)<i>z</i> =
2.4983(0.0046)
* -0.0251 (0.0014) N1 * -0.0167 (0.0017) C1 * 0.0499 (0.0017) C2 * 0.0607
(0.0018) C3 * -0.0014 (0.0018) C4 * -0.0354 (0.0017) C5 * -0.0486 (0.0017) C6
* -0.0407 (0.0017) C7 * 0.0096 (0.0017) C8 * 0.0577 (0.0017) C9 * 0.0343
(0.0017) C10 * -0.0110 (0.0016) C11 * -0.0333 (0.0017) C12
Rms deviation of fitted atoms = 0.0374
8.9285(0.0063)<i>x</i> + 3.2585(0.0028)<i>y</i> + 12.6588(0.0061)<i>z</i> =
11.1303(0.0032)
Angle to previous plane (with approximate e.s.d.) = 62.06 (0.03)
* 0.0251 (0.0014) N1_$1 * 0.0167 (0.0017) C1_$1 * -0.0499 (0.0017) C2_$1 *
-0.0607 (0.0018) C3_$1 * 0.0014 (0.0018) C4_$1 * 0.0354 (0.0017) C5_$1 *
0.0486 (0.0017) C6_$1 * 0.0407 (0.0017) C7_$1 * -0.0096 (0.0017) C8_$1 *
-0.0577 (0.0017) C9_$1 * -0.0343 (0.0017) C10_$1 * 0.0110 (0.0016) C11_$1 *
0.0333 (0.0017) C12_$1
Rms deviation of fitted atoms = 0.0374
-17.1148(0.0065)<i>x</i> + 3.2280(0.0027)<i>y</i> + 12.4596(0.0056)<i>z</i> =
1.3402(0.0013)
Angle to previous plane (with approximate e.s.d.) = 67.15 (0.03)
* -0.0095 (0.0014) N3 * -0.0154 (0.0016) C18 * -0.0081 (0.0017) C19 * 0.0048
(0.0018) C20 * 0.0356 (0.0017) C21 * 0.0196 (0.0016) C22 * -0.0218 (0.0017)
C23 * -0.0287 (0.0017) C24 * -0.0272 (0.0016) C25 * -0.0051 (0.0017) C26 *
0.0333 (0.0018) C27 * 0.0347 (0.0016) C28 * -0.0123 (0.0016) C29
Rms deviation of fitted atoms = 0.0225
-17.1148(0.0065)<i>x</i> - 3.2280(0.0027)<i>y</i> + 12.4596(0.0056)<i>z</i> =
3.2755(0.0028)
Angle to previous plane (with approximate e.s.d.) = 61.41 (0.03)
* 0.0095 (0.0014) N3_$2 * 0.0154 (0.0016) C18_$2 * 0.0081 (0.0017) C19_$2 *
-0.0048 (0.0018) C20_$2 * -0.0356 (0.0017) C21_$2 * -0.0196 (0.0016) C22_$2 *
0.0218 (0.0017) C23_$2 * 0.0287 (0.0017) C24_$2 * 0.0272 (0.0016) C25_$2 *
0.0051 (0.0017) C26_$2 * -0.0333 (0.0018) C27_$2 * -0.0347 (0.0016) C28_$2 *
0.0123 (0.0016) C29_$2
Rms deviation of fitted atoms = 0.0225
;
loop_
    _geom_bond_atom_site_label_1
    _geom_bond_atom_site_label_2
    _geom_bond_site_symmetry_2
    _geom_bond_distance
    _geom_bond_publ_flag
    C1 N1 . 1.389(2) ?
    C1 C2 . 1.394(3) ?
    C1 C6 . 1.415(3) ?
    C2 C3 . 1.385(3) ?
    C2 H2 . 0.9300 ?
    C3 C4 . 1.389(3) ?
    C3 H3 . 0.9300 ?
    C4 C5 . 1.372(3) ?
    C4 H4 . 0.9300 ?
    C5 C6 . 1.394(3) ?
    C5 H5 . 0.9300 ?
    C6 C7 . 1.440(3) ?
    C7 C8 . 1.381(3) ?
    C7 C12 . 1.413(3) ?
    C8 C9 . 1.379(3) ?
    C8 H8 . 0.9300 ?
    C9 C10 . 1.406(3) ?
    C9 H9 . 0.9300 ?
    C10 C11 . 1.380(3) ?
    C10 H10 . 0.9300 ?
    C11 C12 . 1.377(3) ?
    C11 H11 . 0.9300 ?
    C12 N1 . 1.390(2) ?
    C13 N1 . 1.445(2) ?
    C13 N2 . 1.460(2) ?
    C13 H13A . 0.9700 ?
    C13 H13B . 0.9700 ?
    C14 N2 . 1.471(2) ?
    C14 C15 . 1.512(3) ?
    C14 H14A . 0.9700 ?
    C14 H14B . 0.9700 ?
    C15 H15A . 0.9600 ?
    C15 H15B . 0.9600 ?
    C15 H15C . 0.9600 ?
    C16 N2 . 1.470(2) ?
    C16 C17 . 1.506(3) ?
    C16 H16A . 0.9700 ?
    C16 H16B . 0.9700 ?
    C17 H17A . 0.9600 ?
    C17 H17B . 0.9600 ?
    C17 H17C . 0.9600 ?
    C18 C19 . 1.384(3) ?
    C18 N3 . 1.401(2) ?
    C18 C23 . 1.408(3) ?
    C19 C20 . 1.375(3) ?
    C19 H19 . 0.9300 ?
    C20 C21 . 1.401(3) ?
    C20 H20 . 0.9300 ?
    C21 C22 . 1.380(3) ?
    C21 H21 . 0.9300 ?
    C22 C23 . 1.392(3) ?
    C22 H22 . 0.9300 ?
    C23 C24 . 1.449(3) ?
    C24 C25 . 1.392(3) ?
    C24 C29 . 1.421(3) ?
    C25 C26 . 1.369(3) ?
    C25 H25 . 0.9300 ?
    C26 C27 . 1.398(3) ?
    C26 H26 . 0.9300 ?
    C27 C28 . 1.379(3) ?
    C27 H27 . 0.9300 ?
    C28 C29 . 1.384(3) ?
    C28 H28 . 0.9300 ?
    C29 N3 . 1.390(2) ?
    C30 N3 . 1.440(2) ?
    C30 N4 . 1.455(2) ?
    C30 H30A . 0.9700 ?
    C30 H30B . 0.9700 ?
    C31 N4 . 1.473(3) ?
    C31 C32 . 1.514(3) ?
    C31 H31A . 0.9700 ?
    C31 H31B . 0.9700 ?
    C32 H32A . 0.9600 ?
    C32 H32B . 0.9600 ?
    C32 H32C . 0.9600 ?
    C33 N4 . 1.473(3) ?
    C33 C34 . 1.516(3) ?
    C33 H33A . 0.9700 ?
    C33 H33B . 0.9700 ?
    C34 H34A . 0.9600 ?
    C34 H34B . 0.9600 ?
    C34 H34C . 0.9600 ?
loop_
    _geom_angle_atom_site_label_1
    _geom_angle_atom_site_label_2
    _geom_angle_atom_site_label_3
    _geom_angle_site_symmetry_1
    _geom_angle_site_symmetry_3
    _geom_angle
    _geom_angle_publ_flag
    N1 C1 C2 . . 129.63(19) ?
    N1 C1 C6 . . 109.08(18) ?
    C2 C1 C6 . . 121.27(19) ?
    C3 C2 C1 . . 117.9(2) ?
    C3 C2 H2 . . 121.0 ?
    C1 C2 H2 . . 121.0 ?
    C2 C3 C4 . . 121.1(2) ?
    C2 C3 H3 . . 119.5 ?
    C4 C3 H3 . . 119.5 ?
    C5 C4 C3 . . 121.2(2) ?
    C5 C4 H4 . . 119.4 ?
    C3 C4 H4 . . 119.4 ?
    C4 C5 C6 . . 119.4(2) ?
    C4 C5 H5 . . 120.3 ?
    C6 C5 H5 . . 120.3 ?
    C5 C6 C1 . . 119.1(2) ?
    C5 C6 C7 . . 134.7(2) ?
    C1 C6 C7 . . 106.15(17) ?
    C8 C7 C12 . . 118.8(2) ?
    C8 C7 C6 . . 133.57(19) ?
    C12 C7 C6 . . 107.61(17) ?
    C9 C8 C7 . . 119.48(19) ?
    C9 C8 H8 . . 120.3 ?
    C7 C8 H8 . . 120.3 ?
    C8 C9 C10 . . 120.9(2) ?
    C8 C9 H9 . . 119.6 ?
    C10 C9 H9 . . 119.6 ?
    C11 C10 C9 . . 120.6(2) ?
    C11 C10 H10 . . 119.7 ?
    C9 C10 H10 . . 119.7 ?
    C12 C11 C10 . . 117.93(19) ?
    C12 C11 H11 . . 121.0 ?
    C10 C11 H11 . . 121.0 ?
    C11 C12 N1 . . 129.44(17) ?
    C11 C12 C7 . . 122.36(19) ?
    N1 C12 C7 . . 108.18(17) ?
    N1 C13 N2 . . 111.93(15) ?
    N1 C13 H13A . . 109.2 ?
    N2 C13 H13A . . 109.2 ?
    N1 C13 H13B . . 109.2 ?
    N2 C13 H13B . . 109.2 ?
    H13A C13 H13B . . 107.9 ?
    N2 C14 C15 . . 113.21(17) ?
    N2 C14 H14A . . 108.9 ?
    C15 C14 H14A . . 108.9 ?
    N2 C14 H14B . . 108.9 ?
    C15 C14 H14B . . 108.9 ?
    H14A C14 H14B . . 107.7 ?
    C14 C15 H15A . . 109.5 ?
    C14 C15 H15B . . 109.5 ?
    H15A C15 H15B . . 109.5 ?
    C14 C15 H15C . . 109.5 ?
    H15A C15 H15C . . 109.5 ?
    H15B C15 H15C . . 109.5 ?
    N2 C16 C17 . . 113.83(16) ?
    N2 C16 H16A . . 108.8 ?
    C17 C16 H16A . . 108.8 ?
    N2 C16 H16B . . 108.8 ?
    C17 C16 H16B . . 108.8 ?
    H16A C16 H16B . . 107.7 ?
    C16 C17 H17A . . 109.5 ?
    C16 C17 H17B . . 109.5 ?
    H17A C17 H17B . . 109.5 ?
    C16 C17 H17C . . 109.5 ?
    H17A C17 H17C . . 109.5 ?
    H17B C17 H17C . . 109.5 ?
    C19 C18 N3 . . 129.58(18) ?
    C19 C18 C23 . . 121.49(18) ?
    N3 C18 C23 . . 108.92(16) ?
    C20 C19 C18 . . 117.6(2) ?
    C20 C19 H19 . . 121.2 ?
    C18 C19 H19 . . 121.2 ?
    C19 C20 C21 . . 122.1(2) ?
    C19 C20 H20 . . 119.0 ?
    C21 C20 H20 . . 119.0 ?
    C22 C21 C20 . . 120.0(2) ?
    C22 C21 H21 . . 120.0 ?
    C20 C21 H21 . . 120.0 ?
    C21 C22 C23 . . 119.1(2) ?
    C21 C22 H22 . . 120.4 ?
    C23 C22 H22 . . 120.4 ?
    C22 C23 C18 . . 119.69(18) ?
    C22 C23 C24 . . 133.32(19) ?
    C18 C23 C24 . . 106.96(17) ?
    C25 C24 C29 . . 119.35(19) ?
    C25 C24 C23 . . 133.94(19) ?
    C29 C24 C23 . . 106.69(17) ?
    C26 C25 C24 . . 119.3(2) ?
    C26 C25 H25 . . 120.4 ?
    C24 C25 H25 . . 120.4 ?
    C25 C26 C27 . . 121.1(2) ?
    C25 C26 H26 . . 119.4 ?
    C27 C26 H26 . . 119.4 ?
    C28 C27 C26 . . 120.8(2) ?
    C28 C27 H27 . . 119.6 ?
    C26 C27 H27 . . 119.6 ?
    C27 C28 C29 . . 118.6(2) ?
    C27 C28 H28 . . 120.7 ?
    C29 C28 H28 . . 120.7 ?
    C28 C29 N3 . . 130.39(18) ?
    C28 C29 C24 . . 120.81(18) ?
    N3 C29 C24 . . 108.77(16) ?
    N3 C30 N4 . . 113.15(15) ?
    N3 C30 H30A . . 108.9 ?
    N4 C30 H30A . . 108.9 ?
    N3 C30 H30B . . 108.9 ?
    N4 C30 H30B . . 108.9 ?
    H30A C30 H30B . . 107.8 ?
    N4 C31 C32 . . 116.10(18) ?
    N4 C31 H31A . . 108.3 ?
    C32 C31 H31A . . 108.3 ?
    N4 C31 H31B . . 108.3 ?
    C32 C31 H31B . . 108.3 ?
    H31A C31 H31B . . 107.4 ?
    C31 C32 H32A . . 109.5 ?
    C31 C32 H32B . . 109.5 ?
    H32A C32 H32B . . 109.5 ?
    C31 C32 H32C . . 109.5 ?
    H32A C32 H32C . . 109.5 ?
    H32B C32 H32C . . 109.5 ?
    N4 C33 C34 . . 113.93(19) ?
    N4 C33 H33A . . 108.8 ?
    C34 C33 H33A . . 108.8 ?
    N4 C33 H33B . . 108.8 ?
    C34 C33 H33B . . 108.8 ?
    H33A C33 H33B . . 107.7 ?
    C33 C34 H34A . . 109.5 ?
    C33 C34 H34B . . 109.5 ?
    H34A C34 H34B . . 109.5 ?
    C33 C34 H34C . . 109.5 ?
    H34A C34 H34C . . 109.5 ?
    H34B C34 H34C . . 109.5 ?
    C1 N1 C12 . . 108.96(15) ?
    C1 N1 C13 . . 126.47(17) ?
    C12 N1 C13 . . 124.41(16) ?
    C13 N2 C16 . . 109.79(15) ?
    C13 N2 C14 . . 110.73(15) ?
    C16 N2 C14 . . 111.71(15) ?
    C29 N3 C18 . . 108.65(15) ?
    C29 N3 C30 . . 127.21(17) ?
    C18 N3 C30 . . 124.03(16) ?
    C30 N4 C33 . . 111.05(16) ?
    C30 N4 C31 . . 110.64(16) ?
    C33 N4 C31 . . 114.16(17) ?
loop_
    _geom_torsion_atom_site_label_1
    _geom_torsion_atom_site_label_2
    _geom_torsion_atom_site_label_3
    _geom_torsion_atom_site_label_4
    _geom_torsion_site_symmetry_1
    _geom_torsion_site_symmetry_2
    _geom_torsion_site_symmetry_3
    _geom_torsion_site_symmetry_4
    _geom_torsion
    _geom_torsion_publ_flag
    N1 C1 C2 C3 . . . . 179.13(19) ?
    C6 C1 C2 C3 . . . . 1.1(3) ?
    C1 C2 C3 C4 . . . . 0.4(3) ?
    C2 C3 C4 C5 . . . . -2.0(3) ?
    C3 C4 C5 C6 . . . . 1.9(3) ?
    C4 C5 C6 C1 . . . . -0.4(3) ?
    C4 C5 C6 C7 . . . . -177.7(2) ?
    N1 C1 C6 C5 . . . . -179.48(17) ?
    C2 C1 C6 C5 . . . . -1.1(3) ?
    N1 C1 C6 C7 . . . . -1.5(2) ?
    C2 C1 C6 C7 . . . . 176.88(18) ?
    C5 C6 C7 C8 . . . . 1.5(4) ?
    C1 C6 C7 C8 . . . . -176.0(2) ?
    C5 C6 C7 C12 . . . . 178.7(2) ?
    C1 C6 C7 C12 . . . . 1.2(2) ?
    C12 C7 C8 C9 . . . . 0.4(3) ?
    C6 C7 C8 C9 . . . . 177.3(2) ?
    C7 C8 C9 C10 . . . . 1.0(3) ?
    C8 C9 C10 C11 . . . . -1.3(3) ?
    C9 C10 C11 C12 . . . . 0.1(3) ?
    C10 C11 C12 N1 . . . . -177.16(18) ?
    C10 C11 C12 C7 . . . . 1.4(3) ?
    C8 C7 C12 C11 . . . . -1.6(3) ?
    C6 C7 C12 C11 . . . . -179.32(17) ?
    C8 C7 C12 N1 . . . . 177.19(17) ?
    C6 C7 C12 N1 . . . . -0.5(2) ?
    N3 C18 C19 C20 . . . . -178.99(19) ?
    C23 C18 C19 C20 . . . . 0.6(3) ?
    C18 C19 C20 C21 . . . . 1.2(3) ?
    C19 C20 C21 C22 . . . . -1.6(3) ?
    C20 C21 C22 C23 . . . . 0.2(3) ?
    C21 C22 C23 C18 . . . . 1.5(3) ?
    C21 C22 C23 C24 . . . . 179.0(2) ?
    C19 C18 C23 C22 . . . . -1.9(3) ?
    N3 C18 C23 C22 . . . . 177.72(16) ?
    C19 C18 C23 C24 . . . . 179.99(17) ?
    N3 C18 C23 C24 . . . . -0.4(2) ?
    C22 C23 C24 C25 . . . . 1.7(4) ?
    C18 C23 C24 C25 . . . . 179.5(2) ?
    C22 C23 C24 C29 . . . . -177.1(2) ?
    C18 C23 C24 C29 . . . . 0.6(2) ?
    C29 C24 C25 C26 . . . . 0.2(3) ?
    C23 C24 C25 C26 . . . . -178.5(2) ?
    C24 C25 C26 C27 . . . . 0.8(3) ?
    C25 C26 C27 C28 . . . . -0.7(3) ?
    C26 C27 C28 C29 . . . . -0.4(3) ?
    C27 C28 C29 N3 . . . . 179.32(19) ?
    C27 C28 C29 C24 . . . . 1.5(3) ?
    C25 C24 C29 C28 . . . . -1.4(3) ?
    C23 C24 C29 C28 . . . . 177.65(17) ?
    C25 C24 C29 N3 . . . . -179.67(16) ?
    C23 C24 C29 N3 . . . . -0.6(2) ?
    C2 C1 N1 C12 . . . . -176.97(19) ?
    C6 C1 N1 C12 . . . . 1.2(2) ?
    C2 C1 N1 C13 . . . . 7.6(3) ?
    C6 C1 N1 C13 . . . . -174.21(16) ?
    C11 C12 N1 C1 . . . . 178.27(19) ?
    C7 C12 N1 C1 . . . . -0.5(2) ?
    C11 C12 N1 C13 . . . . -6.2(3) ?
    C7 C12 N1 C13 . . . . 175.11(16) ?
    N2 C13 N1 C1 . . . . 108.6(2) ?
    N2 C13 N1 C12 . . . . -66.2(2) ?
    N1 C13 N2 C16 . . . . 172.62(17) ?
    N1 C13 N2 C14 . . . . -63.6(2) ?
    C17 C16 N2 C13 . . . . -66.3(2) ?
    C17 C16 N2 C14 . . . . 170.45(18) ?
    C15 C14 N2 C13 . . . . 167.25(16) ?
    C15 C14 N2 C16 . . . . -70.0(2) ?
    C28 C29 N3 C18 . . . . -177.64(19) ?
    C24 C29 N3 C18 . . . . 0.4(2) ?
    C28 C29 N3 C30 . . . . -1.4(3) ?
    C24 C29 N3 C30 . . . . 176.64(16) ?
    C19 C18 N3 C29 . . . . 179.61(19) ?
    C23 C18 N3 C29 . . . . 0.0(2) ?
    C19 C18 N3 C30 . . . . 3.2(3) ?
    C23 C18 N3 C30 . . . . -176.41(16) ?
    N4 C30 N3 C29 . . . . 104.2(2) ?
    N4 C30 N3 C18 . . . . -80.1(2) ?
    N3 C30 N4 C33 . . . . -75.7(2) ?
    N3 C30 N4 C31 . . . . 156.47(18) ?
    C34 C33 N4 C30 . . . . 177.03(18) ?
    C34 C33 N4 C31 . . . . -57.1(2) ?
    C32 C31 N4 C30 . . . . 69.2(3) ?
    C32 C31 N4 C33 . . . . -56.9(3) ?
