# Supplementary material for: (9H-Carbazol-9-ylmeth­yl)diethyl­amine
Source: Acta Crystallogr Sect E Struct Rep Online. 2010 Nov 20;66(Pt 12):o3245. doi: 10.1107/S1600536810047197 (PMC3011667; doi:10.1107/S1600536810047197)
Supplement: Supplementary file 2 [file e-66-o3245-Isup2.hkl]

# 
# h,k,l, Fc-squared, Fo-squared, sigma(Fo-squared) and status flag 
# 
data_I
_shelx_title ' aa in P2(1)/c' 
_shelx_refln_list_code          4 
_shelx_F_calc_maximum      206.54 
_exptl_crystal_F_000      1088.00 
_reflns_d_resolution_high  0.8107 
 
loop_ 
 _symmetry_equiv_pos_as_xyz 
 'x, y, z' 
 '-x, y+1/2, -z+1/2' 
 '-x, -y, -z' 
 'x, -y-1/2, z-1/2' 
 
_cell_length_a    24.3380 
_cell_length_b     6.3216 
_cell_length_c    19.1327 
_cell_angle_alpha  90.000 
_cell_angle_beta  104.109 
_cell_angle_gamma  90.000 
 
_shelx_F_squared_multiplier     1.000 
 
loop_ 
 _refln_index_h 
 _refln_index_k 
 _refln_index_l 
 _refln_F_squared_calc 
 _refln_F_squared_meas 
 _refln_F_squared_sigma 
 _refln_observed_status 
   1   0   0       29.10       14.45      2.80 o 
   2   0   0     9273.39     8902.00     33.09 o 
   3   0   0      267.69      256.11      9.23 o 
   4   0   0    19842.40    19744.83     64.79 o 
   5   0   0      583.90      573.91     24.13 o 
   6   0   0     9925.96     9454.27     89.49 o 
   7   0   0      153.18      135.43     10.72 o 
   8   0   0      782.76      807.24     29.26 o 
   9   0   0        2.31        0.00     15.51 o 
  10   0   0     3610.22     3688.91     31.92 o 
  11   0   0       25.88       34.17     32.20 o 
  12   0   0     4521.57     4320.43     61.52 o 
  13   0   0       47.36       50.90     18.42 o 
  14   0   0      751.18      725.69     17.01 o 
  15   0   0     1499.64     1659.72     28.16 o 
  16   0   0      715.76      736.83     13.74 o 
  17   0   0      290.40      334.19     48.01 o 
  18   0   0       97.85      190.63     56.40 o 
  19   0   0     1093.68     1140.07     63.86 o 
  20   0   0       58.82       49.87     28.43 o 
  21   0   0      248.38      258.22     50.34 o 
  22   0   0      360.85      378.47      7.92 o 
  23   0   0      969.96     1227.70     55.47 o 
  24   0   0        3.47        0.00     57.80 o 
  26   0   0        0.63        0.00     13.05 o 
  27   0   0       93.58       83.90     67.12 o 
  28   0   0        5.69        0.00     63.86 o 
   1   1   0        7.79        0.97      3.42 o 
   2   1   0     6965.60     6617.05     15.68 o 
   3   1   0       23.07       25.90     12.12 o 
   4   1   0     1515.08     1628.35     21.80 o 
   5   1   0     4353.41     4290.77     47.49 o 
   6   1   0     4039.96     3923.54     35.06 o 
   7   1   0       30.00       14.69      9.42 o 
   8   1   0      226.65      206.49     15.60 o 
   9   1   0      888.55      815.39     17.75 o 
  10   1   0     2004.96     1945.33     19.26 o 
  11   1   0       97.83       86.23      1.43 o 
  12   1   0     1517.39     1643.36     62.21 o 
  13   1   0        2.71        0.00     21.75 o 
  14   1   0      434.33      451.80     17.76 o 
  15   1   0        0.13        0.00      6.10 o 
  16   1   0        7.58        1.06      8.24 o 
  17   1   0        1.34        0.00      7.61 o 
  18   1   0       16.60       12.52     10.01 o 
  19   1   0        0.39        0.00     23.08 o 
  20   1   0      427.63      388.13     14.54 o 
  21   1   0       76.53      111.63     28.78 o 
  22   1   0       15.27        3.17     23.66 o 
  23   1   0        9.83        9.89     33.61 o 
  24   1   0       20.64       51.75     47.54 o 
  25   1   0       45.88       63.41     13.71 o 
  26   1   0       35.21       42.64     32.91 o 
  27   1   0        7.94       22.95     26.35 o 
  28   1   0       26.51       13.58     15.13 o 
   0   2   0     3335.78     3444.13     33.17 o 
   1   2   0      196.20      207.24     18.30 o 
   2   2   0      269.68      270.98     22.75 o 
   3   2   0      782.55      712.12     22.83 o 
   4   2   0      272.88      323.73     17.44 o 
   5   2   0      807.91      814.29     28.45 o 
   6   2   0      895.36      864.42     16.31 o 
   7   2   0      227.05      254.15     14.11 o 
   8   2   0      670.68      645.24     22.19 o 
   9   2   0       61.80       78.99     23.76 o 
  10   2   0      220.99      215.88     26.02 o 
  11   2   0       21.09       12.26     10.51 o 
  12   2   0      262.88      277.43     23.33 o 
  13   2   0     1147.47     1221.62     58.56 o 
  14   2   0      130.81      115.70     12.46 o 
  15   2   0        4.34        0.00     18.96 o 
  16   2   0      127.11      132.74     30.56 o 
  17   2   0       83.29       85.45     18.42 o 
  18   2   0        0.05        0.00     21.68 o 
  19   2   0      501.49      528.11     28.95 o 
  20   2   0       34.99       36.45     21.03 o 
  21   2   0        9.38        7.80     28.77 o 
  22   2   0        7.44       28.07     26.46 o 
  23   2   0        5.28        0.00     22.92 o 
  24   2   0       20.70       15.01     20.70 o 
  25   2   0       18.11        7.33      9.66 o 
  26   2   0        6.01        8.61     31.74 o 
  27   2   0        3.77        4.43     10.04 o 
  28   2   0       12.48        0.00     25.17 o 
   1   3   0       21.37       15.76      2.77 o 
   2   3   0     1669.39     1538.86     56.43 o 
   3   3   0      655.62      641.11     19.04 o 
   4   3   0      392.17      410.45     17.05 o 
   5   3   0      581.08      583.11     17.70 o 
   6   3   0       53.01       47.96      8.13 o 
   7   3   0      433.11      508.74     17.34 o 
   8   3   0     1287.26     1410.54     32.79 o 
   9   3   0       15.59        8.63      7.92 o 
  10   3   0      862.43      827.92     26.24 o 
  11   3   0       31.73       28.91     10.20 o 
  12   3   0        0.14        0.00      7.37 o 
  13   3   0       29.72       23.02     13.34 o 
  14   3   0      144.67      148.21     26.34 o 
  15   3   0      207.69      208.60      7.85 o 
  16   3   0      159.01      177.80     13.68 o 
  17   3   0       40.26       39.01     12.77 o 
  18   3   0       50.84       48.76      7.51 o 
  19   3   0       69.75       72.52      6.63 o 
  20   3   0      134.45      162.54     22.77 o 
  21   3   0        2.88        3.73     11.03 o 
  22   3   0       48.30       34.25     13.88 o 
  23   3   0       34.89       38.90     36.13 o 
  24   3   0        1.81        0.00     27.30 o 
  25   3   0       43.08       36.73      6.76 o 
  26   3   0        0.25        0.00     12.74 o 
   0   4   0      470.66      491.30     13.42 o 
   1   4   0        0.02        0.00     13.51 o 
   2   4   0       72.53       89.47     17.91 o 
   3   4   0       41.63       35.04      8.50 o 
   4   4   0     1213.95     1381.70     26.00 o 
   5   4   0       97.75      107.65     12.66 o 
   6   4   0      758.01      727.16     25.21 o 
   7   4   0      325.30      353.10     17.55 o 
   8   4   0       80.28       79.81     10.47 o 
   9   4   0        4.87       11.24     19.93 o 
  10   4   0      482.62      477.47     33.68 o 
  11   4   0      286.29      320.11     23.45 o 
  12   4   0      150.80      158.12     14.33 o 
  13   4   0      110.63      115.02     27.21 o 
  14   4   0      677.30      653.03     12.05 o 
  15   4   0        7.65        0.00      7.57 o 
  16   4   0        0.61        0.00      2.76 o 
  17   4   0      136.12      129.07     13.83 o 
  18   4   0       73.66       57.30      8.95 o 
  19   4   0        0.14        0.18     14.42 o 
  20   4   0        3.17        0.00      6.42 o 
  21   4   0        0.25        0.00     18.25 o 
  22   4   0        0.02        0.00      8.07 o 
  23   4   0       85.36       86.91     10.71 o 
  24   4   0        0.67        0.00     16.84 o 
   1   5   0      145.91      176.04     14.78 o 
   2   5   0       60.78       63.82     13.86 o 
   3   5   0      116.95      131.69     11.78 o 
   4   5   0      250.13      233.98     10.98 o 
   5   5   0      178.58      185.13     19.82 o 
   6   5   0     2544.32     2477.48     15.27 o 
   7   5   0       53.39       60.06     16.86 o 
   8   5   0      226.16      238.39     14.12 o 
   9   5   0        2.67        0.00      3.67 o 
  10   5   0       17.12        0.00     16.23 o 
  11   5   0        9.68        0.00     19.01 o 
  12   5   0      163.29      139.85     12.30 o 
  13   5   0       56.16       45.31     22.01 o 
  14   5   0       39.17       27.92     13.94 o 
  15   5   0      178.92      174.50     29.29 o 
  16   5   0       33.53       21.75     15.79 o 
  17   5   0      147.43      198.16     13.54 o 
  18   5   0       25.39       26.15     18.97 o 
  19   5   0       32.02       25.49      5.95 o 
  20   5   0        0.00        0.00     35.22 o 
  21   5   0       96.87      114.44     16.24 o 
  22   5   0        2.26        0.00     14.39 o 
   0   6   0       70.85       54.37      9.69 o 
   1   6   0      134.06      152.75     17.07 o 
   2   6   0      201.13      200.46     15.66 o 
   3   6   0        0.67        0.00      6.90 o 
   4   6   0      172.35      185.41     14.30 o 
   5   6   0        2.24        0.00     14.00 o 
   6   6   0        3.83        0.00     11.03 o 
   7   6   0        0.15        0.00     24.04 o 
   8   6   0      302.01      315.25     27.97 o 
   9   6   0       17.84       16.79     21.95 o 
  10   6   0        0.54        0.00     11.92 o 
  11   6   0        0.56        0.00     19.20 o 
  12   6   0       68.68       64.73     10.56 o 
  13   6   0       39.44       58.92     27.24 o 
  14   6   0       44.31       35.02      2.78 o 
  15   6   0        0.51        0.00     18.99 o 
  16   6   0       49.24       43.68     21.22 o 
  17   6   0      242.07      295.64     20.95 o 
  18   6   0       13.92        0.00     55.00 o 
   1   7   0       71.53       74.58     16.70 o 
   2   7   0      476.59      554.43     26.26 o 
   3   7   0       11.27        3.02     17.48 o 
   4   7   0        3.69        0.00      1.86 o 
   5   7   0       26.05       38.30     24.21 o 
   6   7   0        0.12        0.00     22.37 o 
   7   7   0       86.76       92.86     47.54 o 
   8   7   0       61.24       72.99     26.64 o 
   9   7   0        2.20        0.00      5.57 o 
  10   7   0       88.27      112.19     13.52 o 
  11   7   0       38.76       43.28     17.63 o 
  12   7   0       16.75       25.17     27.03 o 
 -28   1   1       72.82       80.43     40.43 o 
 -27   1   1       69.63       79.92     31.23 o 
 -26   1   1      127.34      107.79      5.10 o 
 -25   1   1      305.69      286.85     26.80 o 
 -24   1   1       34.08       29.05     21.59 o 
 -23   1   1      707.33      714.57     18.77 o 
 -22   1   1      109.95      144.67     30.53 o 
 -21   1   1      175.37      170.49     24.70 o 
 -20   1   1       26.75       24.30      7.22 o 
 -19   1   1       28.36       49.01     33.11 o 
 -18   1   1        0.11        0.00      2.33 o 
 -17   1   1      362.72      371.95     12.85 o 
 -16   1   1      162.16      212.38     17.83 o 
 -15   1   1      675.49      701.28     23.79 o 
 -14   1   1        7.49       14.31     14.36 o 
 -13   1   1      501.03      461.44      5.93 o 
 -12   1   1       57.91       66.89     19.50 o 
 -11   1   1      414.23      484.96     29.99 o 
 -10   1   1       28.52       38.50     26.19 o 
  -9   1   1     1554.25     1675.26     32.38 o 
  -8   1   1      368.51      338.08     23.47 o 
  -7   1   1     1716.33     1659.02     20.83 o 
  -6   1   1     1078.79     1010.58     10.48 o 
  -5   1   1     1083.17     1059.99     21.84 o 
  -4   1   1    16966.19    16336.85    196.27 o 
  -3   1   1    16010.96    15745.93    181.38 o 
  -2   1   1     1716.16     1753.30     26.90 o 
  -1   1   1     6992.91     6670.43     58.64 o 
   0   1   1       77.27       76.84     31.97 o 
   1   1   1    15997.21    15771.13    120.96 o 
   2   1   1     9682.87     9191.85     33.18 o 
   3   1   1       52.69       37.51     28.14 o 
   4   1   1    11660.77    11336.64     69.49 o 
   5   1   1     1319.00     1322.64     78.22 o 
   6   1   1        2.70        0.00      7.98 o 
   7   1   1      106.73      120.25     38.11 o 
   8   1   1     2863.65     2660.03     33.40 o 
   9   1   1       30.58       32.83     17.07 o 
  10   1   1      210.70      257.72     17.04 o 
  11   1   1       91.08      134.50     21.06 o 
  12   1   1      360.71      346.19     20.01 o 
  13   1   1      617.16      595.61     20.93 o 
  14   1   1      884.40      835.18     14.82 o 
  15   1   1       44.64       60.71     13.92 o 
  16   1   1       64.40       53.05      5.07 o 
  17   1   1      103.76      103.96     26.12 o 
  18   1   1      249.00      246.98     12.19 o 
  19   1   1        9.45        0.00     43.34 o 
  20   1   1      362.66      360.38     16.08 o 
  21   1   1       18.11       10.11      5.36 o 
  22   1   1       54.42       64.00     32.18 o 
  23   1   1        9.63       10.15     32.02 o 
  24   1   1        0.24        0.00      7.53 o 
  25   1   1        2.08        0.00     11.19 o 
  26   1   1      125.35      154.68     36.56 o 
  27   1   1        9.06        5.31      7.76 o 
  28   1   1       18.58       15.38     27.03 o 
 -28   2   1       17.76        5.13     55.47 o 
 -27   2   1       63.71       57.57     19.48 o 
 -26   2   1       15.16       18.65     40.20 o 
 -25   2   1       31.63       33.12     22.78 o 
 -24   2   1       19.76       29.48     18.07 o 
 -23   2   1      229.26      243.95     23.35 o 
 -22   2   1       64.69       89.44      4.16 o 
 -21   2   1       17.97       10.09     11.42 o 
 -20   2   1       19.71       28.64      9.63 o 
 -19   2   1      117.84       91.74     21.44 o 
 -18   2   1      179.41      165.96      3.93 o 
 -17   2   1      289.35      313.48     30.64 o 
 -16   2   1      120.65      111.88     12.30 o 
 -15   2   1      133.94      176.24     22.92 o 
 -14   2   1      325.10      310.98     17.66 o 
 -13   2   1     1145.75     1274.82     48.55 o 
 -12   2   1      551.78      549.90      8.80 o 
 -11   2   1     1151.36     1208.21     16.57 o 
 -10   2   1      741.61      691.61     14.49 o 
  -9   2   1      286.16      274.92     22.15 o 
  -8   2   1      182.70      167.54      9.58 o 
  -7   2   1     2021.77     1957.48     93.15 o 
  -6   2   1     2492.96     2424.91     13.71 o 
  -5   2   1     1338.33     1470.10     40.09 o 
  -4   2   1      345.38      366.66     13.55 o 
  -3   2   1       65.88       68.83     12.65 o 
  -2   2   1      293.49      342.61     23.28 o 
  -1   2   1     1046.23      979.17    108.13 o 
   0   2   1       53.70       51.33     11.75 o 
   1   2   1     2571.89     2477.66     50.45 o 
   2   2   1      461.47      504.61     16.17 o 
   3   2   1      780.64      820.93     21.21 o 
   4   2   1      260.61      320.75     34.28 o 
   5   2   1      799.19      835.38     31.59 o 
   6   2   1     2679.03     2453.05      7.35 o 
   7   2   1       52.62       84.51     16.42 o 
   8   2   1        0.95        0.00     14.75 o 
   9   2   1     2057.70     1957.89     36.08 o 
  10   2   1       81.04       65.19     22.87 o 
  11   2   1        3.14        0.00      7.80 o 
  12   2   1     1618.90     1603.62     33.87 o 
  13   2   1       12.40       31.13     24.72 o 
  14   2   1      428.41      416.34     22.84 o 
  15   2   1        6.00        0.00     14.35 o 
  16   2   1      406.71      420.55     27.39 o 
  17   2   1       78.49       65.29     14.71 o 
  18   2   1       15.18       21.51     16.68 o 
  19   2   1       19.98       16.44     21.90 o 
  20   2   1      135.82      149.62     20.94 o 
  21   2   1        0.80        0.00     15.16 o 
  22   2   1       22.05       13.47      6.49 o 
  23   2   1        4.96        7.97     25.54 o 
  24   2   1       22.95       29.39     10.58 o 
  25   2   1        1.91        1.06     34.82 o 
  26   2   1       80.87       76.94     18.73 o 
  27   2   1        0.45        0.00     55.00 o 
 -27   3   1       83.36       66.19      4.66 o 
 -26   3   1      212.04      219.80     11.36 o 
 -25   3   1       13.88       18.58     14.10 o 
 -24   3   1       60.57       82.31     24.43 o 
 -23   3   1        9.08        0.00     17.70 o 
 -22   3   1       41.89       55.04     26.96 o 
 -21   3   1       90.83       86.40      5.68 o 
 -20   3   1      206.88      249.85     15.16 o 
 -19   3   1       10.39        7.49     12.28 o 
 -18   3   1      158.96      160.54     20.94 o 
 -17   3   1      238.21      218.83     17.96 o 
 -16   3   1        9.54        0.00      9.90 o 
 -15   3   1       10.79       14.40     14.07 o 
 -14   3   1      103.56      119.61     29.59 o 
 -13   3   1      574.26      587.94     16.77 o 
 -12   3   1       31.75       49.09     22.16 o 
 -11   3   1      481.23      416.28     18.01 o 
 -10   3   1      236.98      228.04     20.52 o 
  -9   3   1       53.64       53.67      8.32 o 
  -8   3   1        9.28        1.63      5.72 o 
  -7   3   1       49.93       44.24      6.47 o 
  -6   3   1      104.15      110.26     32.15 o 
  -5   3   1      491.40      481.47     16.82 o 
  -4   3   1      306.60      328.49     19.74 o 
  -3   3   1     2482.55     2459.52     27.40 o 
  -2   3   1      168.57      166.94      8.22 o 
  -1   3   1      513.18      505.21     21.43 o 
   0   3   1      397.00      414.82     14.94 o 
   1   3   1      855.08      810.37     19.71 o 
   2   3   1       18.55       14.58      8.48 o 
   3   3   1       13.89        9.19      5.79 o 
   4   3   1      401.45      404.05     17.70 o 
   5   3   1        3.05        0.00     14.54 o 
   6   3   1       15.09       30.68     15.10 o 
   7   3   1        0.15        0.97     15.61 o 
   8   3   1      582.62      648.31     31.34 o 
   9   3   1      899.32      857.96     17.18 o 
  10   3   1        4.92        0.00     22.69 o 
  11   3   1      187.76      174.43     13.38 o 
  12   3   1      242.29      259.96     22.08 o 
  13   3   1      417.72      447.63     18.09 o 
  14   3   1      703.40      709.92     26.71 o 
  15   3   1      150.76      189.03     18.62 o 
  16   3   1       26.67       37.64     24.62 o 
  17   3   1      189.16      209.98     32.68 o 
  18   3   1        7.17        0.00     19.12 o 
  19   3   1        4.06        0.28     21.28 o 
  20   3   1        8.84        3.01      5.76 o 
  21   3   1        0.57        0.00      4.54 o 
  22   3   1      244.29      244.13     13.76 o 
  23   3   1        4.94        0.00      7.77 o 
  24   3   1       78.37       61.88      6.62 o 
  25   3   1        6.84        0.00     15.81 o 
  26   3   1       93.29      108.13     33.56 o 
 -25   4   1       58.66       51.27     13.05 o 
 -24   4   1        8.09        2.48      2.60 o 
 -23   4   1        1.38        0.00     14.95 o 
 -22   4   1        1.69        0.00     20.94 o 
 -21   4   1       11.39        5.84     13.94 o 
 -20   4   1        6.68        4.99     26.58 o 
 -19   4   1        5.19        0.00      9.23 o 
 -18   4   1       33.39       31.42     10.13 o 
 -17   4   1      353.05      342.40     14.44 o 
 -16   4   1        7.81       15.97     26.78 o 
 -15   4   1     1214.05     1221.05     10.85 o 
 -14   4   1       14.59        7.92     10.39 o 
 -13   4   1      105.58      105.88     11.22 o 
 -12   4   1       40.47       34.39     11.73 o 
 -11   4   1     1005.82      926.35    123.10 o 
 -10   4   1      255.17      312.19     24.20 o 
  -9   4   1       13.87        8.52      5.35 o 
  -8   4   1       86.02       95.01     10.89 o 
  -7   4   1       29.96       34.22      7.16 o 
  -6   4   1       16.29        9.74      7.80 o 
  -5   4   1       33.45       27.56      2.67 o 
  -4   4   1       45.36       36.91      5.05 o 
  -3   4   1      253.44      268.65     15.49 o 
  -2   4   1      374.85      411.87     14.95 o 
  -1   4   1       43.82       36.18     17.97 o 
   0   4   1       14.12       11.44      7.60 o 
   1   4   1        6.75        0.00      2.32 o 
   2   4   1      417.40      384.77     41.02 o 
   3   4   1      696.67      728.61     25.80 o 
   4   4   1      338.73      346.05     12.45 o 
   5   4   1       18.36        7.58     19.14 o 
   6   4   1      326.57      343.35     14.74 o 
   7   4   1      125.98      123.68     13.69 o 
   8   4   1      227.29      292.31     19.21 o 
   9   4   1       83.11       79.92      4.75 o 
  10   4   1      823.43      803.48      8.81 o 
  11   4   1      733.70      726.59     21.66 o 
  12   4   1      282.45      267.77     15.54 o 
  13   4   1        3.19        0.00     25.51 o 
  14   4   1      720.90      687.02     17.07 o 
  15   4   1      163.70      170.28     28.34 o 
  16   4   1      230.45      262.64     21.15 o 
  17   4   1       44.90       41.51     13.02 o 
  18   4   1       46.18       53.05     11.80 o 
  19   4   1        2.67        1.03      9.66 o 
  20   4   1       16.92       10.89     15.28 o 
  21   4   1       17.89       15.36     16.00 o 
  22   4   1      119.45      126.25     45.50 o 
  23   4   1       15.98       24.09      8.47 o 
  24   4   1        0.00        0.00     60.59 o 
 -22   5   1        0.15        0.00      5.04 o 
 -21   5   1        8.19        5.09      5.62 o 
 -20   5   1       45.73       38.36     23.59 o 
 -19   5   1       77.43       54.29      8.83 o 
 -18   5   1       51.62       44.83      2.40 o 
 -17   5   1      124.17      116.03      9.24 o 
 -16   5   1       24.32       40.19     36.61 o 
 -15   5   1       14.16       17.63     17.43 o 
 -14   5   1        3.40        0.00     10.33 o 
 -13   5   1        2.26       13.07     14.51 o 
 -12   5   1      185.09      225.89     21.49 o 
 -11   5   1      298.31      353.29     23.40 o 
 -10   5   1       45.04       44.73     11.04 o 
  -9   5   1       16.35        8.33     17.01 o 
  -8   5   1      419.54      408.13     32.01 o 
  -7   5   1      285.30      307.08     16.58 o 
  -6   5   1     1207.72     1138.91     59.34 o 
  -5   5   1      153.79      147.32     13.18 o 
  -4   5   1       12.58        4.30      4.32 o 
  -3   5   1       10.30        0.00      4.90 o 
  -2   5   1        1.46        2.94     19.80 o 
  -1   5   1       17.42        8.20     11.89 o 
   0   5   1      389.31      414.37     10.86 o 
   1   5   1       22.51       22.31      6.18 o 
   2   5   1        3.56        0.00      5.39 o 
   3   5   1       24.30       26.20     19.18 o 
   4   5   1       25.08       17.38      4.92 o 
   5   5   1       62.78       48.42      5.83 o 
   6   5   1       71.15       83.54     28.74 o 
   7   5   1      189.68      170.65     30.76 o 
   8   5   1       37.58       34.43     16.24 o 
   9   5   1       30.03       47.86     21.21 o 
  10   5   1       54.77       57.97     19.13 o 
  11   5   1      135.82      125.54     12.38 o 
  12   5   1       96.13       99.40     12.81 o 
  13   5   1       14.83       13.72     16.77 o 
  14   5   1      136.00      139.37     15.52 o 
  15   5   1        0.44        0.00      2.31 o 
  16   5   1       14.50       28.22     27.17 o 
  17   5   1       14.66        2.87      3.28 o 
  18   5   1       39.04       35.54      9.32 o 
  19   5   1        5.83        0.00     26.15 o 
  20   5   1        0.15        0.00      2.63 o 
  21   5   1       13.09        0.57      5.36 o 
  22   5   1        0.34        0.00     24.24 o 
 -18   6   1        3.77       11.77     13.08 o 
 -17   6   1       12.51        2.13      9.79 o 
 -16   6   1        2.74        0.00      9.53 o 
 -15   6   1       10.41       17.64     13.10 o 
 -14   6   1       28.63       37.81     16.73 o 
 -13   6   1        3.50        0.00     28.06 o 
 -12   6   1        0.16        0.00      1.83 o 
 -11   6   1        3.60       10.53     22.79 o 
 -10   6   1       39.22       35.40      8.90 o 
  -9   6   1       50.08       41.68      5.12 o 
  -8   6   1        4.13        0.00      8.00 o 
  -7   6   1       25.98       32.98     13.71 o 
  -6   6   1       41.09       30.93      7.23 o 
  -5   6   1       27.67       20.44      6.46 o 
  -4   6   1      412.60      446.10     17.70 o 
  -3   6   1        0.10        0.00      2.67 o 
  -2   6   1       57.94       69.34     17.92 o 
  -1   6   1      527.88      535.71     15.42 o 
   0   6   1       17.03        6.37      6.17 o 
   1   6   1     1115.85     1212.46     19.86 o 
   2   6   1       27.78       35.21     15.02 o 
   3   6   1      803.35      776.96     33.78 o 
   4   6   1        5.66        0.00      3.44 o 
   5   6   1      121.38      111.23      8.81 o 
   6   6   1       14.26        3.42      4.25 o 
   7   6   1      108.29      195.99     35.59 o 
   8   6   1        9.70        0.00     11.87 o 
   9   6   1      325.10      326.97     10.11 o 
  10   6   1       13.09        6.03     12.16 o 
  11   6   1        4.70        0.00     17.78 o 
  12   6   1       13.88        0.00     13.12 o 
  13   6   1       46.32       46.12     24.07 o 
  14   6   1       47.20       40.90     30.23 o 
  15   6   1        3.11        6.29     29.33 o 
  16   6   1      110.94      106.25     15.53 o 
  17   6   1        0.20        0.00      3.26 o 
  18   6   1        1.51       13.05     59.19 o 
 -13   7   1       22.90        8.86      8.39 o 
 -12   7   1        1.85        0.00     57.33 o 
 -11   7   1       31.68       41.95     65.25 o 
 -10   7   1        2.58       17.25     62.92 o 
  -9   7   1       30.12       21.76     10.49 o 
  -8   7   1        2.88        1.98     13.79 o 
  -7   7   1      153.15      192.52     26.33 o 
  -6   7   1        5.09        0.04      5.11 o 
  -5   7   1      121.80      150.24     31.90 o 
  -4   7   1       22.47       20.36     10.66 o 
  -3   7   1       59.23       43.54      4.66 o 
  -2   7   1       20.34       18.85     28.41 o 
  -1   7   1       21.77       24.71     32.41 o 
   0   7   1        1.39        0.00     14.62 o 
   1   7   1       42.02       35.96     14.89 o 
   2   7   1        9.02        9.80     26.40 o 
   3   7   1        5.45       10.93     38.29 o 
   4   7   1       62.43       71.54     34.10 o 
   5   7   1       27.08       16.64      4.56 o 
   6   7   1       19.07       38.22     56.40 o 
   7   7   1      214.91      291.92     24.63 o 
   8   7   1       78.68       80.57     27.47 o 
   9   7   1      215.37      222.73      9.08 o 
  10   7   1        1.56       11.68     38.97 o 
  11   7   1       29.00       41.48     39.15 o 
  12   7   1       33.30       16.78     62.92 o 
 -28   0   2        0.10        0.00      1.86 o 
 -27   0   2       40.26       50.34     54.53 o 
 -26   0   2      111.23      200.42     56.40 o 
 -25   0   2       13.29        8.86     13.52 o 
 -24   0   2        5.99        0.00     49.41 o 
 -23   0   2      263.26      279.66     11.19 o 
 -22   0   2        1.28        2.33     16.31 o 
 -21   0   2       20.25       19.11      0.93 o 
 -20   0   2     1007.08     1126.56     62.46 o 
 -19   0   2      131.93      120.72     61.06 o 
 -18   0   2     1369.17     1441.64     48.47 o 
 -17   0   2      227.81      232.58     13.52 o 
 -16   0   2      861.98      856.06     44.92 o 
 -15   0   2       22.45       18.96      3.50 o 
 -14   0   2     2008.32     1838.78    165.23 o 
 -13   0   2     1185.53     1088.57     44.51 o 
 -12   0   2      280.92      326.31     14.92 o 
 -11   0   2      290.60      395.71     38.29 o 
 -10   0   2      250.55      256.37     14.45 o 
  -9   0   2       68.47       70.59     16.62 o 
  -8   0   2       27.01       39.43     31.80 o 
  -7   0   2     8973.16     8473.60     25.87 o 
  -6   0   2      895.57      849.77     46.38 o 
  -5   0   2     4859.65     4555.64      5.59 o 
  -4   0   2      328.26      332.50     23.52 o 
  -2   0   2     3233.05     3306.48     42.51 o 
  -1   0   2     1254.07     1285.82    150.55 o 
   0   0   2     7051.27     6716.00     91.82 o 
   1   0   2    17948.54    17335.45    446.75 o 
   2   0   2      892.15      883.26     41.02 o 
   3   0   2     7980.52     7603.45     68.98 o 
   4   0   2     1874.68     1994.48     37.68 o 
   5   0   2     7096.29     6981.17     38.37 o 
   6   0   2       37.18       27.26     31.59 o 
   7   0   2     7974.61     7641.95     40.32 o 
   8   0   2      821.83      801.04     23.77 o 
   9   0   2      138.39      204.40     28.70 o 
  10   0   2     3714.10     3584.65     84.83 o 
  11   0   2     2978.70     3009.29     51.04 o 
  12   0   2      111.54      105.57      5.22 o 
  13   0   2      485.26      472.65      9.56 o 
  14   0   2      786.33      783.78     19.80 o 
  15   0   2      441.88      478.84     33.47 o 
  16   0   2      875.67      838.04     17.25 o 
  17   0   2       23.50       35.42     50.34 o 
  18   0   2       31.66       28.90     66.19 o 
  19   0   2      267.83      272.67      4.66 o 
  20   0   2      158.68      212.07     31.69 o 
  21   0   2     1073.76     1163.85     66.19 o 
  22   0   2       61.74       41.48     48.94 o 
  23   0   2     1413.64     1440.71     19.58 o 
  24   0   2        0.99        0.00     16.78 o 
  25   0   2      290.55      291.78     12.58 o 
  26   0   2        0.97        0.00     40.08 o 
  27   0   2        9.78        8.86      6.53 o 
  28   0   2        2.80        0.00      4.66 o 
 -28   1   2      105.09      158.07     17.22 o 
 -27   1   2       28.59       18.69      9.40 o 
 -26   1   2        8.52        7.59     40.13 o 
 -25   1   2       35.61       34.52      9.19 o 
 -24   1   2      176.97      229.21     20.24 o 
 -23   1   2       23.73       16.61     23.45 o 
 -22   1   2      297.12      302.38     41.15 o 
 -21   1   2       72.59       60.29     10.57 o 
 -20   1   2       21.50       36.64     41.75 o 
 -19   1   2       94.99       75.70     18.83 o 
 -18   1   2      320.09      314.97     15.52 o 
 -17   1   2     1010.36      973.73     73.37 o 
 -16   1   2      106.06       89.74     25.21 o 
 -15   1   2       50.11       33.60      9.55 o 
 -14   1   2      776.32      727.64     35.03 o 
 -13   1   2      130.28      196.16     13.72 o 
 -12   1   2        9.23        3.08     12.38 o 
 -11   1   2     1857.50     1773.68    103.45 o 
 -10   1   2      735.10      721.12     16.38 o 
  -9   1   2     6291.97     6036.21     38.50 o 
  -8   1   2      110.76      168.95     25.57 o 
  -7   1   2       52.17       51.54     11.28 o 
  -6   1   2      729.32      662.28     11.65 o 
  -5   1   2    25436.32    23941.17    155.45 o 
  -4   1   2      682.78      663.32     14.01 o 
  -3   1   2     8941.69     8502.97      9.70 o 
  -2   1   2     3423.91     3293.63     13.69 o 
  -1   1   2     4991.53     4861.87     31.09 o 
   0   1   2     1295.37     1353.15     34.96 o 
   1   1   2     3382.34     3246.75     72.42 o 
   2   1   2     2124.31     2042.18     17.97 o 
   3   1   2    24281.87    23166.49    151.49 o 
   4   1   2      553.75      548.20     14.83 o 
   5   1   2       31.41       26.74      7.49 o 
   6   1   2      110.03      115.12     13.73 o 
   7   1   2      434.88      482.59     19.52 o 
   8   1   2      318.91      322.55     13.99 o 
   9   1   2     1474.62     1646.18     21.33 o 
  10   1   2     3837.39     3605.63     60.11 o 
  11   1   2      495.88      458.38     37.21 o 
  12   1   2       27.40       23.12      5.93 o 
  13   1   2        1.70        0.00      7.86 o 
  14   1   2      435.80      455.58     17.90 o 
  15   1   2      193.68      208.15     18.28 o 
  16   1   2        1.30        0.00     17.01 o 
  17   1   2       28.44       12.17      7.78 o 
  18   1   2       22.32       19.01     17.09 o 
  19   1   2       10.16        6.13      8.69 o 
  20   1   2       86.43       89.78     23.54 o 
  21   1   2       29.20       20.59     12.35 o 
  22   1   2       28.01       17.61     47.29 o 
  23   1   2        3.87        0.00     27.74 o 
  24   1   2        9.50        1.09     27.01 o 
  25   1   2       10.58       28.45     34.81 o 
  26   1   2       79.11      104.66     11.00 o 
  27   1   2        0.84        0.00      5.42 o 
  28   1   2       29.90       25.17     39.15 o 
 -28   2   2       15.90        6.53     39.15 o 
 -27   2   2        2.92        0.00     12.76 o 
 -26   2   2       26.12       14.71     28.80 o 
 -25   2   2      255.13      247.24     12.11 o 
 -24   2   2       38.84       30.45      8.86 o 
 -23   2   2        0.91        3.00     27.64 o 
 -22   2   2       62.35       44.08      5.51 o 
 -21   2   2        0.54        0.00      7.35 o 
 -20   2   2       36.73       36.83      7.03 o 
 -19   2   2      421.81      464.73     26.52 o 
 -18   2   2       77.19       98.28     13.51 o 
 -17   2   2        0.00        0.00     27.32 o 
 -16   2   2      331.37      417.95     34.45 o 
 -15   2   2        8.75        0.56     28.14 o 
 -14   2   2      169.85      202.46     22.93 o 
 -13   2   2      156.83      146.40      6.91 o 
 -12   2   2      557.79      585.07     23.34 o 
 -11   2   2       22.31       16.08      4.74 o 
 -10   2   2      315.71      352.70     19.10 o 
  -9   2   2     3047.89     2907.92     22.54 o 
  -8   2   2      223.86      214.96      5.25 o 
  -7   2   2       13.42        6.16      6.84 o 
  -6   2   2        2.71        0.00      3.95 o 
  -5   2   2      172.62      172.90     15.61 o 
  -4   2   2      547.69      575.71     15.32 o 
  -3   2   2     2649.32     2476.70     68.39 o 
  -2   2   2     2679.74     2683.19     35.85 o 
  -1   2   2     2495.30     2318.27     17.94 o 
   0   2   2     1710.33     1657.62     43.95 o 
   1   2   2     1202.52     1124.72     34.27 o 
   2   2   2     1606.75     1535.18     29.98 o 
   3   2   2     1835.25     1746.86     26.33 o 
   4   2   2      534.06      514.12     17.35 o 
   5   2   2     2371.58     2302.55     32.29 o 
   6   2   2     2088.80     2055.74     24.68 o 
   7   2   2      139.90      192.69     13.25 o 
   8   2   2       58.61       72.50     16.04 o 
   9   2   2      182.52      222.00     13.72 o 
  10   2   2        5.44       17.64     12.03 o 
  11   2   2      175.29      161.27     15.60 o 
  12   2   2      169.80      151.97     38.89 o 
  13   2   2        0.04        0.00      8.14 o 
  14   2   2        0.94        8.02      8.32 o 
  15   2   2      189.94      182.71      9.12 o 
  16   2   2      275.08      265.49      8.72 o 
  17   2   2      278.35      305.89     28.18 o 
  18   2   2       11.19        9.10     26.96 o 
  19   2   2       53.91       63.17     22.00 o 
  20   2   2       35.06       30.39     16.59 o 
  21   2   2        8.97        0.00     14.45 o 
  22   2   2       52.35       48.65     18.31 o 
  23   2   2      118.07      141.53     40.78 o 
  24   2   2        5.40        0.00      8.16 o 
  25   2   2        1.26        0.00     17.73 o 
  26   2   2       14.87        6.32      1.86 o 
  27   2   2        0.53        0.00     27.97 o 
 -27   3   2        1.81       26.57     65.72 o 
 -26   3   2       57.31       72.69     28.43 o 
 -25   3   2      198.50      205.59      7.92 o 
 -24   3   2       90.53      103.34      5.36 o 
 -23   3   2        1.13        0.00     27.18 o 
 -22   3   2       58.12       75.44     27.12 o 
 -21   3   2      312.20      311.45     13.05 o 
 -20   3   2      283.33      278.82     21.07 o 
 -19   3   2      730.20      714.86     22.26 o 
 -18   3   2      377.12      405.34     13.98 o 
 -17   3   2       11.28        9.04     26.85 o 
 -16   3   2       21.30       10.83      8.10 o 
 -15   3   2      340.72      358.67     17.21 o 
 -14   3   2       35.49       30.38     12.94 o 
 -13   3   2      655.03      638.58     10.21 o 
 -12   3   2      121.20      138.70     28.50 o 
 -11   3   2      435.81      461.32     23.21 o 
 -10   3   2      413.01      456.14     12.97 o 
  -9   3   2        0.00        0.00      9.27 o 
  -8   3   2       60.24       47.25      7.82 o 
  -7   3   2      978.67     1002.86     37.59 o 
  -6   3   2      452.21      507.56     16.56 o 
  -5   3   2        1.17        0.00      6.73 o 
  -4   3   2      216.07      227.73     11.49 o 
  -3   3   2      573.14      594.25     22.44 o 
  -2   3   2     1420.55     1419.96     61.80 o 
  -1   3   2     1168.68     1297.94     35.93 o 
   0   3   2        4.39        0.00     11.47 o 
   1   3   2     1756.43     1625.21     26.06 o 
   2   3   2      150.31      150.68     10.05 o 
   3   3   2     1383.95     1315.28     18.98 o 
   4   3   2      276.20      297.81     14.94 o 
   5   3   2        7.53       13.86     12.93 o 
   6   3   2     1481.99     1462.79     12.60 o 
   7   3   2     1728.90     1727.82     55.70 o 
   8   3   2      104.84      137.78     11.44 o 
   9   3   2       33.47       24.04     14.77 o 
  10   3   2      597.05      557.83     16.43 o 
  11   3   2      254.99      271.61     12.71 o 
  12   3   2      302.70      284.35      1.54 o 
  13   3   2      262.86      312.11     17.13 o 
  14   3   2      284.27      265.92     31.03 o 
  15   3   2      604.27      608.98     19.97 o 
  16   3   2       66.23       81.29     32.18 o 
  17   3   2       12.64        2.78     11.66 o 
  18   3   2       18.40       18.91     26.33 o 
  19   3   2      182.35      175.09      5.15 o 
  20   3   2      193.81      213.28     12.57 o 
  21   3   2        8.88        1.62      6.76 o 
  22   3   2      137.38      128.33     22.78 o 
  23   3   2      200.66      260.76     23.06 o 
  24   3   2        1.98        2.81      7.20 o 
  25   3   2       45.94       57.10     28.78 o 
  26   3   2        0.09        0.00     41.48 o 
 -25   4   2       63.98       62.92     25.30 o 
 -24   4   2       41.63       49.84     16.63 o 
 -23   4   2        5.82        0.00      4.26 o 
 -22   4   2       10.53       13.68     18.28 o 
 -21   4   2       10.00       18.63     29.55 o 
 -20   4   2       95.42       93.90     22.00 o 
 -19   4   2       12.43       18.77     12.45 o 
 -18   4   2       35.34       18.79      7.44 o 
 -17   4   2      112.38      137.42     22.36 o 
 -16   4   2       21.00       16.16     10.01 o 
 -15   4   2        1.69        0.00     17.44 o 
 -14   4   2       10.72        0.97      7.07 o 
 -13   4   2        4.39        0.30     18.53 o 
 -12   4   2      178.27      192.75     27.63 o 
 -11   4   2      360.86      331.28     23.32 o 
 -10   4   2      271.19      284.50     14.59 o 
  -9   4   2       14.54       28.20     22.57 o 
  -8   4   2       11.32        3.69      7.53 o 
  -7   4   2       95.39      110.76     15.14 o 
  -6   4   2      312.11      325.36     13.62 o 
  -5   4   2        9.32        4.10     24.31 o 
  -4   4   2     1642.19     1621.54     70.53 o 
  -3   4   2      803.72      802.62     26.57 o 
  -2   4   2        4.28        0.00     16.22 o 
  -1   4   2       10.61       19.30      8.50 o 
   0   4   2      794.49      944.04     39.76 o 
   1   4   2      573.39      579.61     22.93 o 
   2   4   2      223.38      223.48      5.53 o 
   3   4   2      856.16      801.58     17.79 o 
   4   4   2        4.67        0.00      1.96 o 
   5   4   2      119.91      131.42     26.11 o 
   6   4   2       29.57       23.52      5.59 o 
   7   4   2     1087.97     1071.32     23.79 o 
   8   4   2        4.10        0.00      7.56 o 
   9   4   2       20.09        8.46      4.61 o 
  10   4   2        3.89        0.00     23.57 o 
  11   4   2      596.10      603.16     19.16 o 
  12   4   2       22.31       31.69     29.83 o 
  13   4   2       12.26       16.82     14.49 o 
  14   4   2      151.81      162.78     14.53 o 
  15   4   2      875.60      844.69     10.24 o 
  16   4   2        0.10        0.00     23.13 o 
  17   4   2      104.76      110.62     32.94 o 
  18   4   2       26.16       19.72     15.02 o 
  19   4   2       12.24        0.00     12.67 o 
  20   4   2        6.91        5.03     14.42 o 
  21   4   2        7.51        3.15      5.64 o 
  22   4   2       27.48       36.29     28.27 o 
  23   4   2       37.12       29.77      2.25 o 
  24   4   2        0.02        0.00     41.48 o 
 -22   5   2        3.38        0.00      8.72 o 
 -21   5   2       25.41       31.04     13.28 o 
 -20   5   2        0.56        0.00     23.28 o 
 -19   5   2        0.05        1.21     34.29 o 
 -18   5   2       31.76       26.88      3.22 o 
 -17   5   2      276.14      248.59     18.20 o 
 -16   5   2       53.17       76.76     20.60 o 
 -15   5   2       87.73       86.06     17.95 o 
 -14   5   2      687.61      670.29     24.38 o 
 -13   5   2        7.53        0.00      4.63 o 
 -12   5   2       32.99       16.07      8.41 o 
 -11   5   2       82.97      127.69     18.79 o 
 -10   5   2      121.04      111.18     31.47 o 
  -9   5   2        2.40        0.00     24.45 o 
  -8   5   2        0.07        0.00     12.91 o 
  -7   5   2      234.85      223.05      8.84 o 
  -6   5   2        2.75        0.00      5.24 o 
  -5   5   2        0.38        0.12      7.42 o 
  -4   5   2      102.11      121.00      8.61 o 
  -2   5   2        3.82        0.00      6.47 o 
  -1   5   2      226.81      258.77     18.61 o 
   0   5   2      136.76      159.39     23.62 o 
   1   5   2       63.04       73.61     16.81 o 
   2   5   2      227.65      264.78     22.40 o 
   3   5   2      370.70      393.96     15.51 o 
   4   5   2        7.07        0.00     11.59 o 
   5   5   2      183.86      232.86     10.67 o 
   6   5   2       29.24       22.42      8.01 o 
   7   5   2      130.23      154.19      8.66 o 
   8   5   2        9.87        0.05     12.70 o 
   9   5   2      693.88      737.39     25.69 o 
  10   5   2       85.11       94.36     28.24 o 
  11   5   2       46.68       42.90      2.78 o 
  12   5   2       12.31        6.89      5.94 o 
  13   5   2      394.42      388.54      9.16 o 
  14   5   2        0.09        0.00      2.66 o 
  15   5   2       24.71       10.86      8.65 o 
  16   5   2        0.11        0.00     13.91 o 
  17   5   2       14.39        0.00     18.27 o 
  18   5   2        0.04        7.62     27.38 o 
  19   5   2       82.61      120.47     40.32 o 
  20   5   2        6.27        0.00      4.30 o 
  21   5   2        2.31        0.00     16.31 o 
 -19   6   2        4.39        2.75     13.71 o 
 -18   6   2        1.72        0.00      2.79 o 
 -17   6   2        9.10        0.00      5.46 o 
 -16   6   2      183.56      182.17      9.47 o 
 -15   6   2       59.01       48.40      6.61 o 
 -14   6   2        4.34        0.00     11.49 o 
 -13   6   2        1.02        0.00     12.51 o 
 -12   6   2      223.95      259.09     28.73 o 
 -11   6   2      427.39      392.86      4.85 o 
 -10   6   2        7.15        6.66     21.74 o 
  -9   6   2       17.93       19.87     19.40 o 
  -8   6   2      216.90      248.86     22.92 o 
  -7   6   2      109.93       92.32      4.61 o 
  -6   6   2       29.47       33.08     35.15 o 
  -5   6   2       92.57       90.61     20.41 o 
  -4   6   2       96.95      152.40     11.47 o 
  -3   6   2      478.65      496.13     24.94 o 
  -2   6   2       67.23       56.24      7.05 o 
  -1   6   2        4.38        0.00      6.51 o 
   0   6   2       12.50       15.99     12.49 o 
   1   6   2       30.00       22.82      8.27 o 
   2   6   2       96.29      113.42     16.66 o 
   3   6   2       46.99       40.25     10.05 o 
   4   6   2      141.18      159.49     21.38 o 
   5   6   2      254.05      266.69     21.67 o 
   6   6   2       89.01       94.46      6.43 o 
   7   6   2       20.98        7.92     30.76 o 
   8   6   2      304.77      346.56     27.68 o 
   9   6   2       52.39       54.43     26.21 o 
  10   6   2       14.97       20.78     25.20 o 
  11   6   2       38.82       27.60     14.66 o 
  12   6   2       70.64      124.97     37.52 o 
  13   6   2       32.81       25.04      9.63 o 
  14   6   2       13.00       23.03     23.10 o 
  15   6   2       62.53       50.98     16.78 o 
  16   6   2        2.29        0.00     14.32 o 
  17   6   2       31.99       23.30     15.38 o 
 -13   7   2        0.91        0.00     30.76 o 
 -12   7   2       26.02       27.03     43.81 o 
 -11   7   2        7.08        0.78     25.73 o 
 -10   7   2       50.52       54.65     10.02 o 
  -9   7   2       67.53       64.64     22.70 o 
  -8   7   2      142.94      147.38     14.29 o 
  -7   7   2        0.93        0.00     20.23 o 
  -6   7   2       35.43       32.76      7.56 o 
  -5   7   2       33.56       51.38     25.87 o 
  -4   7   2       24.17       36.58     40.98 o 
  -3   7   2      163.74      180.18     20.77 o 
  -2   7   2        4.32        0.00     10.02 o 
  -1   7   2      404.59      412.75     29.49 o 
   0   7   2       37.76       42.35     10.03 o 
   1   7   2       74.11       94.68     37.94 o 
   2   7   2       40.74       36.39     10.49 o 
   3   7   2        0.34        0.00     33.76 o 
   4   7   2       13.86        7.63     17.80 o 
   5   7   2        1.54        0.00     18.27 o 
   6   7   2        8.97        0.00     46.61 o 
   7   7   2        0.57        0.00      8.39 o 
   8   7   2        1.33       17.50     27.67 o 
   9   7   2        3.65        7.47     12.30 o 
  10   7   2       60.01       75.02     39.32 o 
  11   7   2        0.70        0.00     52.67 o 
 -28   1   3        0.88        0.00     11.65 o 
 -27   1   3        3.80       13.62     20.26 o 
 -26   1   3        3.20        0.00      2.71 o 
 -25   1   3      113.71      116.33     13.05 o 
 -24   1   3      161.11      205.85     31.39 o 
 -23   1   3       69.46      120.05     32.75 o 
 -22   1   3       25.99       39.01     20.48 o 
 -21   1   3      120.76      142.52     31.46 o 
 -20   1   3        0.56       10.90     36.89 o 
 -19   1   3       32.70       19.57      7.34 o 
 -18   1   3        0.95        0.00      1.37 o 
 -17   1   3       54.32       44.51      4.64 o 
 -16   1   3       69.07       47.16      7.56 o 
 -15   1   3     1399.74     1451.49     39.46 o 
 -14   1   3      521.75      531.06     25.58 o 
 -13   1   3      694.84      617.92     12.41 o 
 -12   1   3     1292.47     1270.30     23.68 o 
 -11   1   3     1475.14     1473.98    107.45 o 
 -10   1   3      354.05      361.45     12.45 o 
  -9   1   3       90.90       96.73     15.85 o 
  -8   1   3     1007.83      962.75     14.04 o 
  -7   1   3      916.11      932.43     11.24 o 
  -6   1   3    10513.03    10366.72     41.04 o 
  -5   1   3      246.73      245.31     23.03 o 
  -4   1   3     3547.24     3289.84     28.02 o 
  -3   1   3     9968.80     9852.55    177.54 o 
  -2   1   3    11941.25    12169.01     41.27 o 
  -1   1   3      315.53      311.92     25.40 o 
   0   1   3     6055.11     5852.54     44.44 o 
   1   1   3    28791.31    27363.75     54.40 o 
   2   1   3     1118.62     1047.63    132.11 o 
   3   1   3     1432.45     1438.73     43.42 o 
   4   1   3    13557.33    13432.53     42.65 o 
   5   1   3     1520.72     1401.21     29.84 o 
   6   1   3        8.45        0.00      3.74 o 
   7   1   3       41.24       53.56     18.42 o 
   8   1   3        0.23        0.00      2.31 o 
   9   1   3        0.02        0.00     15.14 o 
  10   1   3     2416.82     2290.00     33.08 o 
  11   1   3     1750.58     1796.98     40.38 o 
  12   1   3      155.73      186.05     22.72 o 
  13   1   3      102.12      130.13     27.05 o 
  14   1   3       21.71       26.99     14.86 o 
  15   1   3      107.27      146.94     16.67 o 
  16   1   3       37.35       38.58     24.91 o 
  17   1   3        1.09        4.62     12.89 o 
  18   1   3        0.03        0.00     12.51 o 
  19   1   3       89.73      101.43      7.67 o 
  20   1   3      104.49       92.73     36.69 o 
  21   1   3      147.10      221.22     32.13 o 
  22   1   3      120.97      118.44      4.65 o 
  23   1   3      535.09      540.25     20.57 o 
  24   1   3       54.96       49.41      1.62 o 
  25   1   3      130.86      180.58     25.55 o 
  26   1   3      128.68      119.99      8.54 o 
  27   1   3        1.99        0.00     13.40 o 
 -28   2   3       30.27       46.61     31.63 o 
 -27   2   3      160.38      150.65     11.58 o 
 -26   2   3        8.44        0.00     31.12 o 
 -25   2   3       54.44       49.08      4.19 o 
 -24   2   3      157.89      194.00     28.54 o 
 -23   2   3       68.42       95.26     30.06 o 
 -22   2   3        4.40        5.96     17.56 o 
 -21   2   3      353.54      367.02     14.67 o 
 -20   2   3        0.08        0.00      4.63 o 
 -19   2   3      274.46      267.69     16.18 o 
 -18   2   3      136.11      131.54      9.97 o 
 -17   2   3        9.17        0.00     20.53 o 
 -16   2   3       45.94       54.31     19.73 o 
 -15   2   3       23.40       27.34     23.18 o 
 -14   2   3      445.58      446.22     27.21 o 
 -13   2   3      365.15      359.00     10.30 o 
 -12   2   3        1.76        0.00      5.30 o 
 -11   2   3        0.96        0.00     14.88 o 
 -10   2   3     1840.67     1882.08     21.61 o 
  -9   2   3      816.76      790.81     24.87 o 
  -8   2   3       44.80       32.94     24.39 o 
  -7   2   3      372.37      398.88     12.09 o 
  -6   2   3     1169.67     1188.70     33.19 o 
  -5   2   3      460.42      441.16     11.64 o 
  -4   2   3      925.22      901.32     28.14 o 
  -3   2   3     2483.36     2495.33     53.43 o 
  -2   2   3        0.19        0.00      2.76 o 
  -1   2   3     2076.26     2196.49     47.29 o 
   0   2   3       30.65       45.07     23.18 o 
   1   2   3      132.98      164.40     12.23 o 
   2   2   3      735.09      709.55     13.55 o 
   3   2   3     1780.89     1902.15     20.86 o 
   4   2   3     2211.78     2317.69     58.12 o 
   5   2   3     1528.11     1560.28     23.41 o 
   6   2   3        0.56        0.00      3.57 o 
   7   2   3        8.72        0.00      2.69 o 
   8   2   3      623.61      599.67     17.89 o 
   9   2   3      834.67      803.58     17.68 o 
  10   2   3        0.06        0.00      6.94 o 
  11   2   3     1765.50     1941.62     24.75 o 
  12   2   3        3.55        0.00     20.05 o 
  13   2   3       49.30       74.33     14.36 o 
  14   2   3       33.46       18.90     14.30 o 
  15   2   3       54.19       60.81     22.07 o 
  16   2   3      225.28      253.32     18.65 o 
  17   2   3      230.17      284.60     22.26 o 
  18   2   3       32.87       23.33      8.03 o 
  19   2   3      116.72      112.95      2.60 o 
  20   2   3       85.84      102.20     39.62 o 
  21   2   3       69.27       93.45     51.04 o 
  22   2   3        0.46        0.00     21.95 o 
  23   2   3        1.34        0.00      1.63 o 
  24   2   3       11.48        8.60     20.38 o 
  25   2   3       73.52       88.50     46.61 o 
  26   2   3        2.34        0.00      4.19 o 
 -27   3   3        0.13        0.00     20.71 o 
 -26   3   3       15.52        3.96     10.49 o 
 -25   3   3        6.29        0.00      9.09 o 
 -24   3   3        0.28        0.00     42.57 o 
 -23   3   3      122.98      132.95      6.57 o 
 -22   3   3       46.77       55.08     18.19 o 
 -21   3   3        0.63        0.00      6.88 o 
 -20   3   3        9.28       12.70     19.62 o 
 -19   3   3      106.07      162.39     19.13 o 
 -18   3   3      380.38      428.72     20.90 o 
 -17   3   3        3.48        0.00     10.75 o 
 -16   3   3       23.15       45.96     23.67 o 
 -15   3   3      109.70      109.74     22.86 o 
 -14   3   3        5.28        0.00      3.44 o 
 -13   3   3       21.16       10.79      6.79 o 
 -12   3   3       77.34       98.59     28.58 o 
 -11   3   3        5.13        0.00      4.55 o 
 -10   3   3       84.85      127.57     21.72 o 
  -9   3   3        7.75       15.94     20.07 o 
  -8   3   3     1122.75     1310.58     28.08 o 
  -7   3   3       23.50       24.97      6.21 o 
  -6   3   3     1293.21     1278.90     14.26 o 
  -5   3   3       69.50       98.98     13.09 o 
  -4   3   3      232.57      232.39     32.28 o 
  -3   3   3     2632.03     2791.65     59.06 o 
  -2   3   3        4.84       11.69     13.97 o 
  -1   3   3      542.38      543.40     28.07 o 
   0   3   3      240.92      244.54     16.13 o 
   1   3   3     2679.33     2706.18     42.04 o 
   2   3   3       31.21       22.36     10.65 o 
   3   3   3       10.99        5.54     13.67 o 
   4   3   3      197.72      249.60     19.26 o 
   5   3   3     1344.39     1320.28     29.48 o 
   6   3   3     2476.76     2360.21     48.60 o 
   7   3   3      422.22      479.13     25.70 o 
   8   3   3      260.59      283.65     21.18 o 
   9   3   3      192.68      194.91     21.93 o 
  10   3   3      106.50      103.07     23.06 o 
  11   3   3        5.01        4.38     15.77 o 
  12   3   3       36.60       38.51      6.39 o 
  13   3   3       58.48       55.73      2.59 o 
  14   3   3       58.54      133.29     17.51 o 
  15   3   3      317.86      297.37      2.53 o 
  16   3   3       68.56       55.62      8.75 o 
  17   3   3      422.47      410.38     19.18 o 
  18   3   3       75.51       77.45     30.65 o 
  19   3   3       86.86       88.21     10.51 o 
  20   3   3      103.79      122.11     17.35 o 
  21   3   3      166.89      199.85     16.79 o 
  22   3   3       26.24       25.17     11.37 o 
  23   3   3      108.65      202.91     44.45 o 
  24   3   3       19.31       13.03     42.66 o 
  25   3   3       16.20       10.72     69.45 o 
 -25   4   3        0.32        0.00      2.33 o 
 -24   4   3       10.08        2.22      7.39 o 
 -23   4   3        2.44        3.54     24.89 o 
 -22   4   3       72.44       65.95      4.59 o 
 -21   4   3        2.29        0.00      8.86 o 
 -20   4   3       89.59       73.40     15.33 o 
 -19   4   3        2.96        0.00     22.52 o 
 -18   4   3       12.30        8.89     21.74 o 
 -17   4   3       63.89       95.14     35.74 o 
 -16   4   3       20.41        3.38     15.86 o 
 -15   4   3        0.66        0.00     16.57 o 
 -14   4   3       31.04       21.12     38.11 o 
 -13   4   3      175.09      211.64     20.08 o 
 -12   4   3       54.94       65.91     15.82 o 
 -11   4   3      106.08      141.65     28.25 o 
 -10   4   3      163.68      143.37     15.54 o 
  -9   4   3       37.68       26.08     26.12 o 
  -8   4   3      102.47       97.82     22.69 o 
  -7   4   3      357.46      393.33     18.05 o 
  -6   4   3      786.36      785.65     18.56 o 
  -5   4   3        4.76        0.00     19.67 o 
  -4   4   3       41.58       58.90     12.18 o 
  -3   4   3       44.26       43.82      4.76 o 
  -2   4   3      990.93     1059.66     42.05 o 
  -1   4   3      122.83      156.24     10.18 o 
   0   4   3      893.64      881.86     14.87 o 
   1   4   3      331.61      375.68     13.62 o 
   2   4   3        0.63        0.00      5.38 o 
   3   4   3       68.31       76.53     22.73 o 
   4   4   3       23.01       14.68      5.32 o 
   5   4   3       40.57       40.98     10.05 o 
   6   4   3      506.87      534.52     23.84 o 
   7   4   3      145.93      244.27     37.04 o 
   8   4   3      760.54      722.72     18.96 o 
   9   4   3       15.49       11.39     19.13 o 
  10   4   3      263.14      232.57     33.84 o 
  11   4   3       55.45       34.10     13.16 o 
  12   4   3      242.03      277.50     23.65 o 
  13   4   3       21.12        5.81      7.81 o 
  14   4   3      238.06      207.25     37.46 o 
  15   4   3       23.69       46.15     27.80 o 
  16   4   3       26.21       16.58      4.33 o 
  17   4   3      245.41      238.14     16.72 o 
  18   4   3       27.66       18.71      4.05 o 
  19   4   3       11.73        0.00      7.89 o 
  20   4   3       72.42       69.50     24.24 o 
  21   4   3       30.53       22.90      5.41 o 
  22   4   3        5.98        0.00     33.36 o 
  23   4   3        1.80       20.97     68.05 o 
 -22   5   3      138.40      122.15     46.90 o 
 -21   5   3       71.43      118.53     29.56 o 
 -20   5   3       97.14      118.01     25.14 o 
 -19   5   3       11.40       13.58     18.80 o 
 -18   5   3       16.55        6.86     13.65 o 
 -17   5   3       39.32       22.87      5.05 o 
 -16   5   3        5.04        0.00      5.32 o 
 -15   5   3       87.25       74.19      6.13 o 
 -14   5   3       19.41       17.59     19.18 o 
 -13   5   3        0.04        0.00     11.80 o 
 -12   5   3        4.45        0.00      6.14 o 
 -11   5   3        3.22        0.00     15.18 o 
 -10   5   3       13.12       17.38     20.99 o 
  -9   5   3        1.87        0.00      0.92 o 
  -8   5   3       34.76       31.16      8.68 o 
  -7   5   3       20.56        3.47      8.23 o 
  -6   5   3        0.18        0.00     16.17 o 
  -5   5   3      182.13      182.41     14.95 o 
  -4   5   3      451.25      479.22      7.87 o 
  -3   5   3       70.23       88.10     13.70 o 
  -2   5   3      158.76      129.60      1.39 o 
  -1   5   3        3.80        0.00      3.85 o 
   0   5   3       94.43      113.13     13.22 o 
   1   5   3      174.38      155.21      8.40 o 
   2   5   3       20.22        9.97      5.54 o 
   3   5   3      494.14      525.71     13.13 o 
   4   5   3      273.50      274.86     15.81 o 
   5   5   3       22.48       20.40     14.06 o 
   6   5   3      647.24      662.51     20.59 o 
   7   5   3       38.81       38.28     14.45 o 
   8   5   3        0.89        3.53     25.93 o 
   9   5   3      301.34      348.84     21.24 o 
  10   5   3       79.87       66.34      8.53 o 
  11   5   3      376.85      428.85     28.20 o 
  12   5   3       28.63       26.86      5.61 o 
  13   5   3       11.31        0.00     15.34 o 
  14   5   3        3.78       14.53     39.26 o 
  15   5   3      234.57      239.11     21.32 o 
  16   5   3       12.02       22.87     14.26 o 
  17   5   3      117.11      128.97     15.38 o 
  18   5   3        2.03        0.19     32.85 o 
  19   5   3       10.08        3.48     12.70 o 
  20   5   3        0.01        0.00     11.04 o 
  21   5   3       12.65       11.65     12.58 o 
 -19   6   3       84.00      101.94     34.72 o 
 -18   6   3        0.00        0.00      4.12 o 
 -17   6   3       69.49       57.26      4.85 o 
 -16   6   3        0.09        0.00     10.32 o 
 -15   6   3        1.61        0.00      7.85 o 
 -14   6   3       19.32        5.08      8.11 o 
 -13   6   3      123.52      155.46     19.61 o 
 -12   6   3      109.79       98.82      5.05 o 
 -11   6   3       10.53       14.47      8.23 o 
 -10   6   3      127.16      145.67     26.64 o 
  -9   6   3        0.03        0.00      2.38 o 
  -8   6   3        6.06       10.90      8.93 o 
  -7   6   3      310.51      375.09     24.94 o 
  -6   6   3       11.29        0.00     18.81 o 
  -5   6   3        1.70        0.00     39.93 o 
  -4   6   3      140.88      184.32     15.22 o 
  -3   6   3        6.14        0.00      4.47 o 
  -2   6   3      122.37      142.81      9.48 o 
  -1   6   3        0.25        0.00      2.62 o 
   0   6   3       28.71       32.89     21.42 o 
   1   6   3       88.40      112.96     33.03 o 
   2   6   3      990.04     1008.77     58.26 o 
   3   6   3        0.32        0.00      8.62 o 
   4   6   3      536.64      566.59     18.08 o 
   5   6   3      105.08      103.48      9.56 o 
   6   6   3       51.73       46.16      8.86 o 
   7   6   3      235.55      319.28     41.95 o 
   8   6   3        0.09        0.00     11.49 o 
   9   6   3        1.15        0.00      2.33 o 
  10   6   3        3.49        0.00     17.14 o 
  11   6   3      111.12      143.97     17.94 o 
  12   6   3        3.40        0.00      7.71 o 
  13   6   3       18.05       11.35     30.70 o 
  14   6   3       13.17        3.66     15.03 o 
  15   6   3       40.39       38.12     19.55 o 
  16   6   3       57.96       46.59      9.92 o 
 -13   7   3       30.18       48.47     68.98 o 
 -12   7   3       45.31       49.41     46.14 o 
 -11   7   3        4.65        0.00     30.10 o 
 -10   7   3       17.89       37.70     35.70 o 
  -9   7   3       31.95       44.22     43.40 o 
  -8   7   3        0.88        0.00     27.10 o 
  -7   7   3       31.74       36.41     23.19 o 
  -6   7   3       18.89       44.31     38.54 o 
  -5   7   3        8.65       13.87     23.85 o 
  -4   7   3       43.24       42.76     31.00 o 
  -3   7   3        0.57        0.00      7.35 o 
  -2   7   3       74.45       62.00     12.35 o 
  -1   7   3      103.90      111.67     12.24 o 
   0   7   3        7.70        5.01      9.45 o 
   1   7   3        1.29        0.00     27.60 o 
   2   7   3       64.04       53.85     15.67 o 
   3   7   3       34.51       68.28     33.74 o 
   4   7   3      124.54      130.12     14.45 o 
   5   7   3        3.84        0.00     24.74 o 
   6   7   3        3.24        0.12     15.90 o 
   7   7   3        4.36        0.00     41.48 o 
   8   7   3       19.44       15.44     12.93 o 
   9   7   3        9.12        0.79     15.22 o 
  10   7   3        8.24        0.00     41.48 o 
  11   7   3        0.45        0.00      5.59 o 
 -29   0   4       32.99       38.22     57.80 o 
 -28   0   4       24.01       17.25     47.08 o 
 -27   0   4       64.36       60.13     14.45 o 
 -26   0   4      205.15      214.40      5.13 o 
 -25   0   4       71.04      117.46     25.17 o 
 -24   0   4       86.21      119.79     23.30 o 
 -22   0   4      323.56      398.51     59.19 o 
 -21   0   4      780.22      770.93      2.33 o 
 -20   0   4        5.95        9.79     27.03 o 
 -18   0   4       86.75       95.55      6.53 o 
 -17   0   4      345.73      296.44     34.49 o 
 -16   0   4     1005.08     1027.75      9.32 o 
 -15   0   4      548.09      549.06     38.69 o 
 -14   0   4      328.91      363.40     23.07 o 
 -13   0   4      185.06      206.11     20.74 o 
 -12   0   4      116.85      113.10      6.76 o 
 -11   0   4       34.23       32.41     22.30 o 
 -10   0   4      229.52      250.47     30.14 o 
  -9   0   4     4844.11     4921.25     39.62 o 
  -8   0   4       17.39       26.00     14.98 o 
  -7   0   4     4123.46     4025.53     28.47 o 
  -5   0   4    33168.32    31584.98     53.37 o 
  -4   0   4    36700.95    34553.59    222.33 o 
  -3   0   4     5040.57     4848.03    132.84 o 
  -2   0   4      655.92      703.99     38.70 o 
  -1   0   4     4082.18     3851.56     65.72 o 
   0   0   4     8101.25     7938.26     57.56 o 
   1   0   4     1206.04     1209.50     38.74 o 
   2   0   4    40328.82    37883.82    171.52 o 
   3   0   4    42658.27    40645.90     48.47 o 
   4   0   4      456.63      487.85     10.85 o 
   5   0   4      154.26      229.32     69.45 o 
   6   0   4      129.92      149.25     14.08 o 
   7   0   4      490.22      460.79     23.54 o 
   8   0   4      634.41      599.47     18.96 o 
   9   0   4        3.93        0.00     10.94 o 
  10   0   4      102.43       74.47     16.31 o 
  11   0   4        0.05        0.00      5.11 o 
  12   0   4      257.24      285.41     23.77 o 
  13   0   4        0.40        0.00      2.77 o 
  14   0   4      920.03      922.28     41.65 o 
  15   0   4      913.92      873.56     31.46 o 
  16   0   4       46.13       31.69      8.86 o 
  17   0   4       21.30       10.25     10.72 o 
  18   0   4     1331.68     1468.67     37.75 o 
  19   0   4      234.85      238.64     10.25 o 
  20   0   4      491.93      494.53     33.56 o 
  21   0   4      454.77      461.90     68.98 o 
  22   0   4       68.98       73.18      5.59 o 
  23   0   4        4.73       13.05     37.29 o 
  24   0   4       76.20       93.69     60.13 o 
  25   0   4       26.22       14.45     13.05 o 
  26   0   4        2.31       20.51     66.19 o 
  27   0   4      228.92      230.25      6.06 o 
 -28   1   4       33.43       18.67      6.03 o 
 -27   1   4        0.49        0.00     34.37 o 
 -26   1   4        7.82        0.00     26.46 o 
 -25   1   4       43.28       57.56     24.47 o 
 -24   1   4       80.79      120.24     36.59 o 
 -23   1   4      323.05      317.72     31.00 o 
 -22   1   4      664.85      673.60     34.04 o 
 -21   1   4      597.03      604.23      9.07 o 
 -20   1   4      127.86      171.44     24.70 o 
 -19   1   4      292.84      263.25     20.24 o 
 -18   1   4        9.83        0.00      4.73 o 
 -17   1   4      872.74      876.60     46.06 o 
 -16   1   4      444.76      428.53     10.17 o 
 -15   1   4        8.62        4.40     17.24 o 
 -14   1   4      387.28      394.73     18.79 o 
 -13   1   4        0.76        0.00      7.96 o 
 -12   1   4     2640.16     2544.02     67.46 o 
 -11   1   4       78.88       54.36     19.11 o 
 -10   1   4      670.44      668.61     11.30 o 
  -9   1   4        0.01        0.00      7.40 o 
  -8   1   4     1773.39     1668.29     13.76 o 
  -7   1   4     2191.66     2139.94     58.10 o 
  -6   1   4    10357.83    10248.84    128.70 o 
  -5   1   4     8966.40     8333.26     26.74 o 
  -4   1   4    22381.60    21236.54     61.69 o 
  -3   1   4     2592.77     2593.74     31.31 o 
  -2   1   4      454.77      456.16     13.43 o 
  -1   1   4      644.92      661.84     17.00 o 
   0   1   4     1402.72     1482.91     41.25 o 
   1   1   4     2186.85     2121.66     39.76 o 
   2   1   4    20027.68    19478.34     73.43 o 
   3   1   4    12611.61    12200.91    133.85 o 
   4   1   4       85.41       97.46     12.17 o 
   5   1   4      320.21      351.19     21.80 o 
   6   1   4     1242.28     1150.91    121.73 o 
   7   1   4      210.58      236.28      6.42 o 
   8   1   4      221.30      253.99     15.95 o 
   9   1   4      767.12      798.26     13.77 o 
  10   1   4      772.79      797.60     18.54 o 
  11   1   4       58.98       38.68      9.28 o 
  12   1   4      674.59      707.10     12.28 o 
  13   1   4     1680.26     1575.44     20.43 o 
  14   1   4      241.50      279.21     29.11 o 
  15   1   4      395.31      358.12      9.09 o 
  16   1   4      389.97      417.12     19.67 o 
  17   1   4       48.26       55.70     24.55 o 
  18   1   4       77.59       75.17     12.85 o 
  19   1   4      321.76      317.07     17.69 o 
  20   1   4       91.79      139.10     30.88 o 
  21   1   4        0.14        0.00     11.70 o 
  22   1   4      153.40      196.28     33.48 o 
  23   1   4       62.74       45.17     14.78 o 
  24   1   4       39.43       23.63      9.79 o 
  25   1   4       15.82        3.21      7.87 o 
  26   1   4       22.05       21.13     15.88 o 
  27   1   4       26.00       47.54     47.08 o 
 -28   2   4       21.99       16.57     41.03 o 
 -27   2   4        1.01        0.00     15.01 o 
 -26   2   4       96.28       90.60     28.43 o 
 -25   2   4       14.29       11.17     25.24 o 
 -24   2   4       67.60       62.79     28.68 o 
 -23   2   4       87.92      137.10     38.36 o 
 -22   2   4      144.88      160.83     34.03 o 
 -21   2   4       30.33       17.59      6.73 o 
 -20   2   4       52.39       57.92     24.39 o 
 -19   2   4       21.45       32.44     23.24 o 
 -18   2   4       14.99       13.63     19.74 o 
 -17   2   4      310.47      306.80     12.72 o 
 -16   2   4       22.29       21.30      8.34 o 
 -15   2   4      226.82      245.42     16.64 o 
 -14   2   4      385.06      403.03      9.90 o 
 -13   2   4      874.47      839.00      3.84 o 
 -12   2   4        6.66        3.94     10.59 o 
 -11   2   4      405.78      361.67     24.54 o 
 -10   2   4       46.99       50.61     10.68 o 
  -9   2   4     1857.57     2033.39     19.65 o 
  -8   2   4        0.06        0.00      2.77 o 
  -7   2   4      663.71      660.85     13.50 o 
  -6   2   4     1613.73     1625.27     22.21 o 
  -5   2   4       20.83       11.81      4.06 o 
  -4   2   4      301.13      297.78     11.99 o 
  -3   2   4     1558.43     1728.54     32.46 o 
  -2   2   4        4.40        0.00      4.10 o 
  -1   2   4       65.59       52.23      4.70 o 
   0   2   4       41.16       35.06      5.42 o 
   1   2   4     9245.38     8831.92     31.68 o 
   2   2   4      467.38      408.79     31.61 o 
   3   2   4      630.77      620.05     22.20 o 
   4   2   4      230.29      284.04     21.88 o 
   5   2   4      414.33      377.58      5.70 o 
   6   2   4      166.55      184.08     20.60 o 
   7   2   4      957.66      999.67     91.53 o 
   8   2   4      432.61      464.14     15.79 o 
   9   2   4      259.40      275.46     15.16 o 
  10   2   4       76.01      173.55     24.18 o 
  11   2   4      362.49      392.64      9.04 o 
  12   2   4        1.54        0.00      4.87 o 
  13   2   4      564.55      555.01     24.77 o 
  14   2   4        0.02        0.00     16.26 o 
  15   2   4      116.40      103.28      5.85 o 
  16   2   4      990.37     1071.87     57.38 o 
  17   2   4        8.53        5.31      3.00 o 
  18   2   4        3.43        0.00      8.31 o 
  19   2   4      178.46      257.88     30.03 o 
  20   2   4      100.72      152.18     34.97 o 
  21   2   4        5.17        0.00     12.82 o 
  22   2   4       72.47       85.91     29.49 o 
  23   2   4       18.45        1.76      8.16 o 
  24   2   4       16.22       20.44     34.37 o 
  25   2   4       22.71       12.79     24.19 o 
  26   2   4       21.03       19.11      0.47 o 
 -27   3   4        1.74        0.00      8.31 o 
 -26   3   4       19.85       12.53     20.20 o 
 -25   3   4       41.66       41.99     35.50 o 
 -24   3   4       10.48       26.35     22.16 o 
 -23   3   4        5.20        0.00      5.49 o 
 -22   3   4       59.68       62.58      6.01 o 
 -21   3   4        2.18        0.00     15.84 o 
 -20   3   4        1.91        0.97     20.71 o 
 -19   3   4        0.29        0.00      7.01 o 
 -18   3   4      373.74      389.71     24.27 o 
 -17   3   4        0.56        0.00     22.97 o 
 -16   3   4       38.53       58.32     25.13 o 
 -15   3   4       15.22       12.82     18.58 o 
 -14   3   4      208.95      230.55     11.48 o 
 -13   3   4       62.94       44.68     26.96 o 
 -12   3   4        0.01        0.00     14.68 o 
 -11   3   4       61.47       87.42     20.41 o 
 -10   3   4      220.24      260.38     26.20 o 
  -9   3   4      184.07      215.14     12.64 o 
  -8   3   4        0.02        0.00      2.31 o 
  -7   3   4       15.39        6.96      1.85 o 
  -6   3   4      898.61      877.97     27.18 o 
  -5   3   4     1147.83     1361.45     28.05 o 
  -4   3   4      247.22      284.70     21.33 o 
  -3   3   4      167.29      214.27     22.97 o 
  -2   3   4     1067.88     1025.27     96.78 o 
  -1   3   4      148.82      171.76     18.28 o 
   0   3   4        2.14        0.00      8.54 o 
   1   3   4      152.22      190.21     30.88 o 
   2   3   4     2175.89     2219.83     23.27 o 
   3   3   4        3.98        0.00     21.58 o 
   4   3   4      626.50      587.03     19.04 o 
   5   3   4      388.79      421.77     14.06 o 
   6   3   4     1306.61     1263.18     62.21 o 
   7   3   4       10.90        3.21      2.22 o 
   8   3   4        8.92        0.00      4.31 o 
   9   3   4       15.56       10.04     10.60 o 
  10   3   4       96.07      143.45     26.78 o 
  11   3   4      358.68      336.92     11.11 o 
  12   3   4      148.05      137.70     25.99 o 
  13   3   4       63.13       73.18     23.59 o 
  14   3   4        5.81        0.00     36.71 o 
  15   3   4       75.21       67.63      3.40 o 
  16   3   4       14.25       12.66     18.76 o 
  17   3   4      326.09      372.02     20.42 o 
  18   3   4      144.64      175.84     18.10 o 
  19   3   4      220.43      247.53     24.56 o 
  20   3   4        1.21        0.00     15.11 o 
  21   3   4       19.73       11.53      7.03 o 
  22   3   4       87.72      170.03     35.16 o 
  23   3   4       46.51       65.06     39.53 o 
  24   3   4       59.14       57.30     35.06 o 
  25   3   4        2.02       15.38     41.48 o 
 -25   4   4       97.56      100.76     14.57 o 
 -24   4   4        9.77       17.41     29.43 o 
 -23   4   4        0.03        0.00     29.77 o 
 -22   4   4        2.79        0.00      4.61 o 
 -21   4   4        0.93        0.00      7.86 o 
 -20   4   4        3.43        0.00     17.35 o 
 -19   4   4        0.10        0.00      4.37 o 
 -18   4   4       77.13       69.58      5.64 o 
 -17   4   4        0.22        0.00     23.56 o 
 -16   4   4       38.38       39.91     36.13 o 
 -15   4   4       18.41       30.25     27.71 o 
 -14   4   4      108.93       92.85     18.98 o 
 -13   4   4       71.44       68.23     26.87 o 
 -12   4   4      188.68      253.64     20.23 o 
 -11   4   4      580.91      544.22      8.76 o 
 -10   4   4       61.06       35.24     15.81 o 
  -9   4   4       73.81       94.19     20.00 o 
  -8   4   4      641.44      687.89     13.26 o 
  -7   4   4      145.16      158.31     15.03 o 
  -6   4   4        2.43        0.00      7.40 o 
  -5   4   4      360.09      357.70     20.83 o 
  -4   4   4      679.75      694.46     25.77 o 
  -3   4   4      623.83      604.46     13.96 o 
  -2   4   4        4.91        7.22     12.15 o 
  -1   4   4        8.44        0.00      5.02 o 
   0   4   4       39.61       26.58      3.96 o 
   1   4   4      869.69      927.34     37.20 o 
   2   4   4       63.46       62.79     12.15 o 
   3   4   4       59.87       52.29      8.44 o 
   4   4   4      201.87      179.46     10.96 o 
   5   4   4       73.84       53.49      9.37 o 
   6   4   4       37.96       32.94      4.75 o 
   7   4   4        9.96        7.86      8.86 o 
   8   4   4     1150.56     1165.08     38.93 o 
   9   4   4        0.22        0.00      5.33 o 
  10   4   4      233.04      268.47     18.61 o 
  11   4   4       48.58       52.94     11.22 o 
  12   4   4       52.40       42.36      8.58 o 
  13   4   4       11.72        7.03      7.76 o 
  14   4   4      257.56      241.03     24.81 o 
  15   4   4        6.07       17.53     28.05 o 
  16   4   4       18.25       18.46      9.45 o 
  17   4   4      220.72      227.90     18.18 o 
  18   4   4       27.65       18.31      7.16 o 
  19   4   4        4.43        0.00      2.33 o 
  20   4   4       12.45        5.23      6.99 o 
  21   4   4       49.44       64.37     24.50 o 
  22   4   4       32.86       21.76      5.59 o 
  23   4   4       10.80       17.71     38.69 o 
 -23   5   4       23.26       14.72     14.07 o 
 -22   5   4        0.39        0.00      1.40 o 
 -21   5   4       10.10        0.02      3.29 o 
 -20   5   4       27.89       40.31     21.70 o 
 -19   5   4       61.55       51.74     16.37 o 
 -18   5   4       63.09       50.86     18.62 o 
 -17   5   4      312.25      362.04     16.62 o 
 -16   5   4       24.10        9.87     16.05 o 
 -15   5   4      136.48      196.52     18.04 o 
 -14   5   4      292.32      291.95     12.84 o 
 -13   5   4      349.87      344.10     27.33 o 
 -12   5   4        4.36        5.47      6.66 o 
 -11   5   4      995.84     1044.93     19.76 o 
 -10   5   4       65.09       90.23     24.89 o 
  -9   5   4       41.65       22.69     15.50 o 
  -8   5   4      615.39      570.08     19.20 o 
  -7   5   4       35.00       41.65     11.51 o 
  -6   5   4      145.95      154.10     13.17 o 
  -5   5   4      406.64      401.59     20.37 o 
  -4   5   4       17.35        4.12      4.00 o 
  -3   5   4      148.60      163.19     22.89 o 
  -2   5   4      121.51      117.30     24.26 o 
  -1   5   4      160.91      167.77     24.63 o 
   0   5   4       20.78       18.48      4.37 o 
   1   5   4      203.30      194.76      6.07 o 
   2   5   4        5.26        0.49     14.60 o 
   3   5   4      428.46      409.36      6.99 o 
   4   5   4       15.26        0.00      9.14 o 
   5   5   4      222.98      222.81     14.45 o 
   6   5   4     1849.01     1840.31     43.81 o 
   7   5   4        3.73        8.63     32.55 o 
   8   5   4      260.04      354.23     60.13 o 
   9   5   4      302.07      315.94     27.27 o 
  10   5   4      424.14      422.69     28.81 o 
  11   5   4      525.23      589.99     43.84 o 
  12   5   4       28.02       37.29     12.77 o 
  13   5   4       34.85       23.12      7.87 o 
  14   5   4      175.93      269.19     41.84 o 
  15   5   4        7.86        0.00     14.90 o 
  16   5   4       11.13       11.65     19.28 o 
  17   5   4       59.00       63.47     15.29 o 
  18   5   4        0.60        0.00     13.57 o 
  19   5   4        2.74       24.88     38.97 o 
  20   5   4       81.62       97.88     63.86 o 
 -19   6   4      130.55      179.45     17.25 o 
 -18   6   4       15.75       11.13     10.54 o 
 -17   6   4       30.18       21.89      7.56 o 
 -16   6   4       37.05       22.89     12.47 o 
 -15   6   4       76.21       82.82     20.04 o 
 -14   6   4        8.38        0.00     23.39 o 
 -13   6   4        0.28        0.00     10.60 o 
 -12   6   4        0.27        0.00      9.29 o 
 -11   6   4        0.80        0.00     31.56 o 
 -10   6   4      158.82      223.20     36.89 o 
  -9   6   4       43.20       36.90      2.77 o 
  -8   6   4       59.19       77.20     33.35 o 
  -7   6   4        5.82        6.81     20.52 o 
  -6   6   4      766.87      776.27     19.54 o 
  -5   6   4      182.08      220.48     14.92 o 
  -4   6   4      273.85      314.40     43.26 o 
  -3   6   4       64.37       60.41      9.68 o 
  -2   6   4       37.75       26.66      8.77 o 
  -1   6   4        0.00        0.00     12.39 o 
   0   6   4        0.87        0.00      5.47 o 
   1   6   4       10.88       26.05     23.73 o 
   2   6   4      111.09      147.72     21.82 o 
   3   6   4       87.08       91.39      6.53 o 
   4   6   4      311.01      413.19     37.74 o 
   5   6   4       23.40       18.07      7.86 o 
   6   6   4       27.42       16.52     14.90 o 
   7   6   4        9.70        0.00     38.22 o 
   8   6   4      328.45      319.65     10.49 o 
   9   6   4        0.20        0.00     31.39 o 
  10   6   4        0.07        0.00      8.27 o 
  11   6   4       25.04       31.06     39.26 o 
  12   6   4       13.10        8.50      4.66 o 
  13   6   4       45.77       61.88     30.84 o 
  14   6   4        7.03        0.00      5.00 o 
  15   6   4        0.23        0.00     12.35 o 
 -13   7   4        9.42        1.86     69.45 o 
 -12   7   4        4.07       20.97     59.66 o 
 -11   7   4        6.68        1.23      7.61 o 
 -10   7   4        0.22        0.00     25.76 o 
  -9   7   4        2.00        0.00     46.63 o 
  -8   7   4        5.94       15.39     37.83 o 
  -7   7   4      165.41      212.28     36.12 o 
  -6   7   4        0.23        0.00     14.92 o 
  -5   7   4       31.18       21.60     10.76 o 
  -4   7   4      103.32      111.36     13.28 o 
  -3   7   4       30.14       42.93     19.93 o 
  -2   7   4      100.11      118.33     14.12 o 
  -1   7   4        1.20        0.00     17.39 o 
   0   7   4        0.24        0.00     18.39 o 
   1   7   4      131.94      140.87     14.01 o 
   2   7   4        7.29        6.26     27.85 o 
   3   7   4       13.00        8.03      5.57 o 
   4   7   4       70.10      155.04     35.22 o 
   5   7   4       42.87       37.89      6.76 o 
   6   7   4        3.60       10.41     34.71 o 
   7   7   4        5.14        0.00     66.19 o 
   8   7   4        9.01        5.59     10.57 o 
   9   7   4        7.71        0.00     36.91 o 
  10   7   4       10.26        0.00      7.92 o 
 -29   1   5       17.15        7.46      8.39 o 
 -28   1   5       57.58       76.97     37.35 o 
 -27   1   5      177.82      169.01     53.37 o 
 -26   1   5        0.98        3.84     27.21 o 
 -25   1   5        8.77        8.83     19.09 o 
 -24   1   5        5.22        0.00     20.16 o 
 -23   1   5       23.47       27.64     19.22 o 
 -22   1   5      239.16      323.17     42.81 o 
 -21   1   5       20.38       19.32      7.22 o 
 -20   1   5      180.96      191.33     18.07 o 
 -19   1   5      150.66      153.28     11.55 o 
 -18   1   5       57.77       37.97      9.84 o 
 -17   1   5      237.95      248.41     22.09 o 
 -16   1   5       57.45       53.51      5.29 o 
 -15   1   5      831.07      765.85     10.55 o 
 -14   1   5      124.53      107.49      3.33 o 
 -13   1   5      258.75      286.71     22.87 o 
 -12   1   5      445.56      433.12      8.85 o 
 -11   1   5        5.90        0.00      5.92 o 
 -10   1   5      181.12      188.77     12.18 o 
  -9   1   5      833.40      783.35      7.18 o 
  -8   1   5     2863.39     2898.30     37.85 o 
  -7   1   5     4009.86     3731.13    129.41 o 
  -6   1   5     5174.73     5036.78     28.55 o 
  -5   1   5       49.40       50.22     11.06 o 
  -4   1   5      999.36     1001.34     16.79 o 
  -3   1   5       13.11       16.69     26.54 o 
  -2   1   5     4142.87     3889.35     14.67 o 
  -1   1   5      539.89      514.65     18.44 o 
   0   1   5      577.48      527.99     11.78 o 
   1   1   5      895.74      886.73     16.10 o 
   2   1   5     1745.83     1893.95     44.08 o 
   3   1   5     1049.79     1072.02     20.35 o 
   4   1   5     7599.89     7151.55     11.99 o 
   5   1   5     1431.88     1510.28     35.49 o 
   6   1   5       24.42       15.03      7.19 o 
   7   1   5      258.02      326.85     22.32 o 
   8   1   5       93.23       87.65     42.24 o 
   9   1   5        4.19        0.00      8.21 o 
  10   1   5       58.12       62.02     23.62 o 
  11   1   5      296.20      301.91     18.92 o 
  12   1   5      258.89      258.58      6.47 o 
  13   1   5      167.47      165.70     14.12 o 
  14   1   5       27.04       15.89     29.06 o 
  15   1   5      482.28      435.17     46.51 o 
  16   1   5      238.91      295.99     20.76 o 
  17   1   5      365.91      378.07     22.41 o 
  18   1   5        4.72        7.20     41.63 o 
  19   1   5       16.62        9.32     13.28 o 
  20   1   5      190.62      249.62     27.88 o 
  21   1   5       14.99       11.47     35.29 o 
  22   1   5       28.69       24.66     20.08 o 
  23   1   5        0.30        0.00      4.18 o 
  24   1   5        7.62        0.00      5.55 o 
  25   1   5       30.37       20.79      2.56 o 
  26   1   5       29.60       30.59     18.98 o 
 -28   2   5       27.63       14.42     23.05 o 
 -27   2   5       65.30       82.49     37.68 o 
 -26   2   5       27.58       19.13     20.41 o 
 -25   2   5       92.02       98.59     20.51 o 
 -24   2   5       96.74       94.20      4.89 o 
 -23   2   5      138.36      156.82     43.58 o 
 -22   2   5       37.24       40.16     21.83 o 
 -21   2   5      880.62      851.44     18.07 o 
 -20   2   5      363.96      419.66     18.09 o 
 -19   2   5      125.62      148.07     20.29 o 
 -18   2   5       72.56       81.61     21.30 o 
 -17   2   5       15.59        7.18      7.12 o 
 -16   2   5        2.66        0.00      7.54 o 
 -15   2   5       19.50       21.74     29.11 o 
 -14   2   5        5.57        0.00      4.73 o 
 -13   2   5      420.26      418.86     17.88 o 
 -12   2   5      126.90      178.67     16.57 o 
 -11   2   5     1189.40     1216.17     57.69 o 
 -10   2   5     1748.75     1772.08     42.66 o 
  -9   2   5       23.42       18.92      6.89 o 
  -8   2   5     4028.08     3928.46     26.45 o 
  -7   2   5     5137.25     4852.87     78.89 o 
  -6   2   5     1550.83     1658.34     23.75 o 
  -5   2   5       50.63       41.02     12.80 o 
  -4   2   5      351.89      352.10     21.38 o 
  -3   2   5      828.45      816.37      9.42 o 
  -2   2   5      767.48      723.34     11.30 o 
  -1   2   5      384.99      374.53      5.71 o 
   0   2   5     2784.37     2676.56     18.91 o 
   1   2   5     1177.14     1374.24     33.77 o 
   2   2   5        4.70        0.88     10.34 o 
   3   2   5      855.38      790.75      4.24 o 
   4   2   5     8998.41     8616.32     27.58 o 
   5   2   5      835.94      804.05     18.54 o 
   6   2   5      217.26      228.54     10.81 o 
   7   2   5      631.59      615.72     13.32 o 
   8   2   5       13.43       20.72     22.87 o 
   9   2   5       74.53       46.75      9.31 o 
  10   2   5        9.52       11.74      5.18 o 
  11   2   5       15.36       11.38      4.40 o 
  12   2   5        1.81        0.00      6.54 o 
  13   2   5       80.91      100.40     18.83 o 
  14   2   5      125.00      143.97     12.82 o 
  15   2   5      341.85      395.44     23.40 o 
  16   2   5      786.70      737.34     27.03 o 
  17   2   5      237.46      267.76     18.63 o 
  18   2   5      208.41      234.63     31.29 o 
  19   2   5       23.53        7.34     13.10 o 
  20   2   5      572.14      616.51     27.84 o 
  21   2   5       20.61       18.10     38.93 o 
  22   2   5       41.48       46.38     14.21 o 
  23   2   5       10.35        0.00      2.77 o 
  24   2   5       13.62       21.24     25.06 o 
  25   2   5        2.70        0.00     33.93 o 
 -27   3   5        3.76        0.00     13.62 o 
 -26   3   5        1.15        0.00      9.56 o 
 -25   3   5        0.60       16.57     25.87 o 
 -24   3   5       15.56       29.70     26.95 o 
 -23   3   5      162.07      152.83     14.84 o 
 -22   3   5      141.26      130.79     10.90 o 
 -21   3   5        0.27        0.00      4.02 o 
 -20   3   5        0.96        0.00     16.06 o 
 -19   3   5      150.74      126.41     13.82 o 
 -18   3   5       32.87       37.33     12.67 o 
 -17   3   5      347.25      342.36     34.33 o 
 -16   3   5      147.05      145.50     40.19 o 
 -15   3   5      317.83      284.59      9.16 o 
 -14   3   5      342.61      364.48     18.46 o 
 -13   3   5       52.57       36.64      9.07 o 
 -12   3   5        6.17        0.00     16.01 o 
 -11   3   5       60.27       62.67     10.21 o 
 -10   3   5      159.01      157.83     17.00 o 
  -9   3   5        3.93        0.00     12.43 o 
  -8   3   5      590.43      557.52     32.21 o 
  -7   3   5      395.25      411.69     15.30 o 
  -6   3   5      188.43      204.83     18.71 o 
  -5   3   5       15.93        8.23      9.37 o 
  -4   3   5      128.94      230.61     24.97 o 
  -3   3   5        1.08        0.00     13.09 o 
  -2   3   5      492.47      452.16     38.00 o 
  -1   3   5       36.73       30.32      3.23 o 
   0   3   5     1386.16     1576.31     43.81 o 
   1   3   5       62.22       66.19     17.96 o 
   2   3   5      973.01      959.77     21.91 o 
   3   3   5       61.88       66.33     28.00 o 
   4   3   5      523.22      530.50     14.39 o 
   5   3   5      726.92      677.68      8.62 o 
   6   3   5        3.89        0.00      7.77 o 
   7   3   5       64.44       61.24      9.46 o 
   8   3   5       37.90       45.26     17.92 o 
   9   3   5      370.60      399.04     12.11 o 
  10   3   5      163.70      148.78      8.77 o 
  11   3   5      229.18      226.74     13.10 o 
  12   3   5      450.96      430.19      5.61 o 
  13   3   5       31.77       46.05     19.62 o 
  14   3   5       79.08      101.45     35.72 o 
  15   3   5       27.09       19.67      3.38 o 
  16   3   5      154.35      172.35     12.66 o 
  17   3   5      656.87      591.97      8.39 o 
  18   3   5        7.59        0.00     18.43 o 
  19   3   5        4.57        0.00     22.02 o 
  20   3   5       48.58       46.69     12.87 o 
  21   3   5       31.78       28.54     11.96 o 
  22   3   5        5.19        0.00     63.86 o 
  23   3   5       10.97        0.00     33.09 o 
 -25   4   5        2.36        0.00      9.56 o 
 -24   4   5        5.11        8.44     27.20 o 
 -23   4   5        9.09       15.21     24.96 o 
 -22   4   5       15.06       18.95     21.09 o 
 -21   4   5      256.70      254.35      9.26 o 
 -20   4   5       38.19       34.47     11.76 o 
 -19   4   5      206.11      265.46     14.33 o 
 -18   4   5      305.04      284.65      7.45 o 
 -17   4   5        4.73        0.00      6.29 o 
 -16   4   5      257.71      263.02     20.47 o 
 -15   4   5       44.87       35.48     22.62 o 
 -14   4   5      159.34      146.04     21.28 o 
 -13   4   5      175.75      211.88     25.57 o 
 -12   4   5     1157.35     1102.08     76.30 o 
 -11   4   5        0.14        0.00      4.10 o 
 -10   4   5      131.96      134.78     17.23 o 
  -9   4   5     1177.23     1327.73     28.40 o 
  -8   4   5       26.87       20.36      5.47 o 
  -7   4   5      144.37      165.07     10.01 o 
  -6   4   5       14.12       18.80     10.42 o 
  -5   4   5      258.27      269.98     18.67 o 
  -4   4   5        9.45        4.90     23.43 o 
  -3   4   5       55.00       51.14     12.34 o 
  -2   4   5      223.32      246.89     39.13 o 
  -1   4   5       57.94       71.38      8.27 o 
   0   4   5      357.43      347.35      9.55 o 
   1   4   5        7.18        2.87     20.13 o 
   2   4   5       58.42       51.48      8.52 o 
   3   4   5      630.21      641.47     21.09 o 
   4   4   5       32.67       17.42     11.26 o 
   5   4   5        6.11        5.40     10.66 o 
   6   4   5     1205.24     1169.12     92.33 o 
   7   4   5     2150.63     2163.47     88.36 o 
   8   4   5       66.83       79.25     17.40 o 
   9   4   5      455.47      459.63     14.93 o 
  10   4   5       32.48       23.27      3.89 o 
  11   4   5       19.25       26.92     41.61 o 
  12   4   5      515.14      533.51     37.75 o 
  13   4   5      143.23      172.63     19.34 o 
  14   4   5      133.29      220.68     31.79 o 
  15   4   5       34.86       20.47      9.67 o 
  16   4   5       16.48       14.09     20.80 o 
  17   4   5       10.71       14.13     21.28 o 
  18   4   5       21.10       25.07     22.83 o 
  19   4   5       18.45       24.20     24.85 o 
  20   4   5       30.51       33.30     36.58 o 
  21   4   5        0.54        0.00     38.74 o 
  22   4   5       42.80       73.18     67.58 o 
 -23   5   5        0.17        0.00     19.81 o 
 -22   5   5        0.22        0.00      1.86 o 
 -21   5   5        6.22        0.00      4.18 o 
 -20   5   5        4.62        0.00     27.18 o 
 -19   5   5        6.73        0.00      1.39 o 
 -18   5   5       33.08       36.61     27.61 o 
 -17   5   5       32.78       27.77      4.75 o 
 -16   5   5      102.52      111.80     22.04 o 
 -15   5   5       23.64       46.56     17.60 o 
 -14   5   5       55.98       49.76      7.72 o 
 -13   5   5       52.63       51.66     17.12 o 
 -12   5   5      284.94      278.16     12.09 o 
 -11   5   5       74.00       92.36     19.57 o 
 -10   5   5       90.73       70.78      7.93 o 
  -9   5   5      310.71      318.21     15.19 o 
  -8   5   5      264.55      278.41     16.77 o 
  -7   5   5      521.21      525.62     21.13 o 
  -6   5   5      218.57      247.25     30.16 o 
  -5   5   5      189.29      199.41     22.88 o 
  -4   5   5      274.57      280.09     15.75 o 
  -3   5   5      732.60      719.25     23.93 o 
  -2   5   5      491.28      531.91     25.84 o 
  -1   5   5       10.86        4.10      2.11 o 
   0   5   5       31.89       36.57     18.33 o 
   1   5   5      512.05      508.06     18.78 o 
   2   5   5       74.18       71.16      7.00 o 
   3   5   5       76.99       57.66      9.26 o 
   4   5   5       37.69       33.63      9.54 o 
   5   5   5        7.59        0.00      2.60 o 
   6   5   5      479.14      488.28     12.32 o 
   7   5   5       27.89       28.23     25.29 o 
   8   5   5      436.58      473.56     50.34 o 
   9   5   5        5.38        0.00      6.76 o 
  10   5   5      509.95      512.54     14.68 o 
  11   5   5       52.36       50.34     26.04 o 
  12   5   5       67.64       68.30     13.53 o 
  13   5   5      233.93      277.88     23.37 o 
  14   5   5       55.75       48.58      8.73 o 
  15   5   5        0.31        0.00      3.50 o 
  16   5   5       19.13       28.38     41.19 o 
  17   5   5       52.45       58.22     10.50 o 
  18   5   5       46.44       52.02     20.11 o 
  19   5   5       10.05       13.05     19.11 o 
 -19   6   5        0.50        0.00     47.08 o 
 -18   6   5        0.14        0.00     24.70 o 
 -17   6   5       15.13       24.70     29.30 o 
 -16   6   5      217.80      230.36     14.82 o 
 -15   6   5       12.18       11.37     14.07 o 
 -14   6   5        2.99        0.00     10.02 o 
 -13   6   5        0.03        0.00      4.64 o 
 -12   6   5       73.34       82.70     34.93 o 
 -11   6   5       39.00       65.96     24.94 o 
 -10   6   5        5.78        0.00     35.10 o 
  -9   6   5       83.77       87.28     30.53 o 
  -8   6   5       12.53        9.36     16.49 o 
  -7   6   5       20.48       29.70     41.76 o 
  -6   6   5       46.57       65.34     13.58 o 
  -5   6   5        5.63        0.00     20.80 o 
  -4   6   5       56.87       52.20      4.83 o 
  -3   6   5      129.06      148.38     25.67 o 
  -2   6   5        2.36        0.00      7.24 o 
  -1   6   5      347.47      347.87     32.26 o 
   0   6   5       12.65       15.75      9.58 o 
   1   6   5        0.02        0.00     10.17 o 
   2   6   5       12.81        5.62      8.17 o 
   3   6   5      104.88      164.75     27.54 o 
   4   6   5        1.83        0.00     13.96 o 
   5   6   5       32.89       30.31     14.40 o 
   6   6   5      103.14      109.94     15.59 o 
   7   6   5       28.35       41.02     48.01 o 
   8   6   5        0.49        0.00     15.85 o 
   9   6   5        0.98        0.00      5.06 o 
  10   6   5       47.56       48.74     18.53 o 
  11   6   5       40.54       40.41     11.85 o 
  12   6   5       21.14       23.10     13.09 o 
  13   6   5        1.05        0.00      7.93 o 
  14   6   5       54.90       52.78      7.83 o 
  15   6   5        7.47        0.00     22.37 o 
 -12   7   5       45.39       58.73     57.33 o 
 -11   7   5       10.02        2.89     29.06 o 
 -10   7   5        9.06        0.00     11.65 o 
  -9   7   5       29.98       46.09     36.56 o 
  -8   7   5        9.04        7.34     17.64 o 
  -7   7   5       32.50       21.89      3.24 o 
  -6   7   5       34.75       23.37      6.29 o 
  -5   7   5       25.53       16.97      2.80 o 
  -4   7   5      147.30      167.02     24.22 o 
  -3   7   5        6.98       12.01     38.36 o 
  -2   7   5      205.69      220.26     10.81 o 
  -1   7   5        8.00        0.00      7.20 o 
   0   7   5      321.59      395.84     38.30 o 
   1   7   5       10.38       11.80     31.55 o 
   2   7   5       56.23       45.04     23.24 o 
   3   7   5       19.24        7.92     41.06 o 
   4   7   5       33.97       29.32      1.84 o 
   5   7   5       21.92       33.75     17.42 o 
   6   7   5       24.86       25.68     29.17 o 
   7   7   5        8.71        0.00     33.56 o 
   8   7   5       76.23      111.63     33.15 o 
   9   7   5       13.56       12.12     43.35 o 
 -29   0   6        3.10        0.00     16.78 o 
 -28   0   6      159.91      243.30     50.80 o 
 -27   0   6       23.79        7.92     27.03 o 
 -26   0   6        0.07        0.00     27.97 o 
 -25   0   6       66.05       50.34     10.72 o 
 -24   0   6       54.39       54.53     51.27 o 
 -23   0   6      371.32      344.45     13.05 o 
 -22   0   6      243.26      266.14     55.00 o 
 -21   0   6      147.26      246.10     61.52 o 
 -20   0   6       10.53        6.99     52.67 o 
 -19   0   6      926.20      883.26     43.35 o 
 -18   0   6      211.54      239.28     11.19 o 
 -17   0   6        9.17        0.00     21.42 o 
 -16   0   6        1.92        0.00      7.61 o 
 -15   0   6      149.33      183.81     27.47 o 
 -14   0   6      190.18      170.20     28.43 o 
 -13   0   6      365.87      377.57     30.30 o 
 -12   0   6       22.89       13.67      7.22 o 
 -11   0   6     4556.92     4330.62     11.53 o 
 -10   0   6      441.45      506.32     31.59 o 
  -9   0   6     3176.55     3097.68     54.53 o 
  -8   0   6     5397.80     5088.15     24.24 o 
  -7   0   6       21.26       19.94      7.45 o 
  -6   0   6      567.40      514.97     24.94 o 
  -5   0   6     2809.08     2904.87     18.36 o 
  -4   0   6       23.29       11.21      4.56 o 
  -3   0   6      169.62      210.07     28.58 o 
  -2   0   6     5887.93     5706.49     34.72 o 
  -1   0   6      883.87      898.09     30.03 o 
   0   0   6       37.93       25.26     12.20 o 
   1   0   6      876.81      835.72     31.53 o 
   2   0   6       96.79      119.24     43.00 o 
   3   0   6       79.05       94.72     16.95 o 
   4   0   6     1655.42     1633.14     42.15 o 
   5   0   6      108.19      174.93     22.32 o 
   6   0   6      271.04      230.04     17.94 o 
   7   0   6     2783.82     2749.51     27.03 o 
   8   0   6      288.02      342.12     39.62 o 
   9   0   6       90.80      122.12     16.79 o 
  10   0   6       87.46       95.05     12.83 o 
  11   0   6       93.83      108.36     26.33 o 
  12   0   6      935.37      930.55     20.28 o 
  13   0   6      220.41      215.08     40.51 o 
  14   0   6      160.74      190.68     27.16 o 
  15   0   6      114.24      127.71     20.97 o 
  16   0   6      166.62      200.42     24.70 o 
  17   0   6        3.69       31.23     63.39 o 
  18   0   6      167.99      182.71     67.12 o 
  19   0   6      304.96      321.61     23.77 o 
  20   0   6       98.24      125.85     48.47 o 
  21   0   6       17.11        9.32     19.58 o 
  22   0   6       15.33        6.99     27.97 o 
  23   0   6        7.65        7.92     59.66 o 
  24   0   6      360.23      349.57     54.07 o 
  25   0   6      170.41      148.22     14.92 o 
  26   0   6      149.65      179.45     20.51 o 
 -29   1   6        3.09        0.00     35.89 o 
 -28   1   6       97.81      127.83     31.23 o 
 -27   1   6        0.24        0.00     29.84 o 
 -26   1   6       49.24       46.17      2.56 o 
 -25   1   6       31.83       20.96     21.26 o 
 -24   1   6      459.52      473.97     21.87 o 
 -23   1   6      158.55      173.59     22.92 o 
 -22   1   6      292.50      284.66     10.25 o 
 -21   1   6      390.24      404.18     14.40 o 
 -20   1   6     1054.75     1225.28    112.56 o 
 -19   1   6      234.01      250.74     17.13 o 
 -18   1   6      409.03      448.75     22.53 o 
 -17   1   6        0.22        2.30     14.07 o 
 -16   1   6      726.72      701.49     20.43 o 
 -15   1   6      560.13      554.59     27.98 o 
 -14   1   6      182.01      225.72     17.41 o 
 -13   1   6      797.72      786.23     24.52 o 
 -12   1   6      348.61      314.38     39.71 o 
 -11   1   6      140.44      131.09     26.27 o 
 -10   1   6     2813.97     2687.69     96.22 o 
  -9   1   6     2645.21     2850.27     37.11 o 
  -8   1   6      191.31      236.84     12.71 o 
  -7   1   6      847.35      833.16     11.03 o 
  -6   1   6     2756.34     2780.30     18.16 o 
  -5   1   6     1156.09     1131.84     93.94 o 
  -4   1   6     2096.83     2104.68     54.49 o 
  -3   1   6      178.76      171.69     17.31 o 
  -2   1   6       67.97       62.81      7.17 o 
  -1   1   6       52.21       38.24      4.28 o 
   0   1   6      797.63      803.26     12.48 o 
   1   1   6     2840.50     2651.35     17.81 o 
   2   1   6     4838.73     4759.07     25.92 o 
   3   1   6       84.04       77.58      4.55 o 
   4   1   6     1565.95     1664.71     62.99 o 
   5   1   6      800.14      743.37     16.16 o 
   6   1   6     5639.49     5257.75     14.28 o 
   7   1   6      728.35      731.21     12.67 o 
   8   1   6      821.88      826.52     12.54 o 
   9   1   6     1287.87     1447.89     43.41 o 
  10   1   6       87.26      107.48     14.31 o 
  11   1   6      415.20      442.00     14.96 o 
  12   1   6        2.46        0.00     10.13 o 
  13   1   6      362.12      417.82     19.18 o 
  14   1   6        1.35        1.64     13.81 o 
  15   1   6       95.73       91.34      7.69 o 
  16   1   6       26.99       26.04      5.66 o 
  17   1   6     1056.44     1105.71     93.68 o 
  18   1   6        7.97        0.00      4.07 o 
  19   1   6      236.75      260.64     16.77 o 
  20   1   6      208.86      284.63     34.63 o 
  21   1   6      424.01      492.67     42.41 o 
  22   1   6        3.47        0.00     10.72 o 
  23   1   6       13.07        9.55     19.83 o 
  24   1   6        1.27        0.00      4.47 o 
  25   1   6        0.31        0.00      7.46 o 
  26   1   6       58.76       46.14     63.86 o 
 -28   2   6        0.32        5.66     38.27 o 
 -27   2   6        5.00        0.00     16.08 o 
 -26   2   6        3.37        0.00      4.63 o 
 -25   2   6      238.53      226.83      3.73 o 
 -24   2   6       11.23        0.27      5.19 o 
 -23   2   6      244.70      302.72     23.05 o 
 -22   2   6      353.79      356.98     24.00 o 
 -21   2   6        0.43        0.00      9.08 o 
 -20   2   6        0.21        0.00     25.18 o 
 -19   2   6        3.39        3.27     26.11 o 
 -18   2   6      625.78      557.66      6.32 o 
 -17   2   6      130.66      183.69     26.40 o 
 -16   2   6      150.12      167.37     23.28 o 
 -15   2   6      557.06      550.67     17.20 o 
 -14   2   6      129.80      178.74     27.13 o 
 -13   2   6        2.05        0.00      2.75 o 
 -12   2   6        0.44        0.00      4.08 o 
 -11   2   6        9.34        0.58     15.37 o 
 -10   2   6     3211.00     3098.15     71.98 o 
  -9   2   6     2380.77     2249.78     60.97 o 
  -8   2   6        2.81        0.00      8.84 o 
  -7   2   6     2427.90     2416.39     44.23 o 
  -6   2   6      545.83      549.93      7.22 o 
  -5   2   6      220.27      185.15     10.59 o 
  -4   2   6     2958.67     2749.48     39.34 o 
  -3   2   6     1676.29     1560.88     47.79 o 
  -2   2   6        9.15        3.08      6.39 o 
  -1   2   6      213.69      238.17     30.02 o 
   0   2   6     2378.96     2497.04     64.45 o 
   1   2   6       12.73        8.48     28.90 o 
   2   2   6     2978.95     2861.67     84.88 o 
   3   2   6      439.38      389.59     20.20 o 
   4   2   6       65.25       57.81      9.21 o 
   5   2   6     8360.07     7912.22    119.89 o 
   6   2   6      101.76      103.23     10.03 o 
   7   2   6        4.26        4.00      6.66 o 
   8   2   6      596.35      633.49     21.63 o 
   9   2   6       50.25       55.00     13.48 o 
  10   2   6     1420.14     1492.87     16.51 o 
  11   2   6      376.79      331.73      6.07 o 
  12   2   6        4.91        0.00     18.27 o 
  13   2   6       79.64      131.46     29.58 o 
  14   2   6      305.43      316.18     26.11 o 
  15   2   6      198.18      190.77      3.36 o 
  16   2   6      193.55      251.39     23.45 o 
  17   2   6      334.83      382.26     27.84 o 
  18   2   6      216.32      214.24      8.72 o 
  19   2   6       59.61       88.87     31.81 o 
  20   2   6        1.78        0.00     12.74 o 
  21   2   6        0.19        0.00     22.47 o 
  22   2   6        0.01        0.00     32.14 o 
  23   2   6        5.81        0.00      1.40 o 
  24   2   6       14.30        4.31     24.65 o 
 -27   3   6        1.41        0.00     33.56 o 
 -26   3   6        7.36        9.61     28.94 o 
 -25   3   6       10.02        3.87      2.10 o 
 -24   3   6      294.16      309.28     20.28 o 
 -23   3   6       20.77       16.89      8.22 o 
 -22   3   6      119.64      135.89     12.57 o 
 -21   3   6        1.42        0.00      9.15 o 
 -20   3   6       39.93       37.74      6.69 o 
 -19   3   6      122.17      117.55     21.73 o 
 -18   3   6       43.61       40.09     11.40 o 
 -17   3   6       46.79       49.74     30.75 o 
 -16   3   6     1445.21     1434.01     18.94 o 
 -15   3   6        1.66        0.00     24.72 o 
 -14   3   6       45.14       35.15      7.24 o 
 -13   3   6       60.68       93.64     30.71 o 
 -12   3   6       67.83       61.70      3.03 o 
 -11   3   6       80.47       86.67      4.38 o 
 -10   3   6      867.97      883.46     14.91 o 
  -9   3   6      152.26      165.09     15.38 o 
  -8   3   6      663.55      659.27     18.98 o 
  -7   3   6        1.89        0.00     10.19 o 
  -6   3   6       73.94       66.82      4.80 o 
  -5   3   6        0.04        0.00     13.15 o 
  -4   3   6      170.23      147.99     15.07 o 
  -3   3   6      223.66      250.94     20.06 o 
  -2   3   6       21.43       27.27     21.99 o 
  -1   3   6     3685.72     3799.20     35.59 o 
   0   3   6      746.41      728.25     11.38 o 
   1   3   6        2.05        0.00     12.55 o 
   2   3   6     1387.32     1581.06     27.66 o 
   3   3   6      105.81      115.91      8.37 o 
   4   3   6        2.80        0.00      5.00 o 
   5   3   6     1130.46     1238.01     25.93 o 
   6   3   6       44.68       24.72      8.48 o 
   7   3   6      145.05      142.75      5.78 o 
   8   3   6      348.63      350.08     13.73 o 
   9   3   6       98.97      131.84     15.15 o 
  10   3   6       36.31       22.96      4.20 o 
  11   3   6     1657.65     1597.35     25.81 o 
  12   3   6       69.24       84.96     26.00 o 
  13   3   6      128.17      152.76     29.91 o 
  14   3   6       75.71       63.08      9.52 o 
  15   3   6       22.37       21.81      8.15 o 
  16   3   6       46.02       37.38     11.07 o 
  17   3   6      152.12      158.98     15.06 o 
  18   3   6        0.00        0.00     25.26 o 
  19   3   6      126.49      155.57     39.02 o 
  20   3   6       24.89       16.65     16.15 o 
  21   3   6       32.61       62.46     20.51 o 
  22   3   6        0.01        0.00      5.59 o 
  23   3   6        4.86        1.40      6.99 o 
 -25   4   6       26.43       28.61     19.32 o 
 -24   4   6       77.63       75.21     10.18 o 
 -23   4   6       37.48       33.82      9.52 o 
 -22   4   6        1.45        3.10     20.20 o 
 -21   4   6        1.22        2.65     27.76 o 
 -20   4   6       36.06       35.66     10.29 o 
 -19   4   6        9.11        7.65      6.23 o 
 -18   4   6        1.78        0.00      6.73 o 
 -17   4   6      103.90      128.19     16.74 o 
 -16   4   6      173.88      171.93     37.15 o 
 -15   4   6      630.02      596.40     33.88 o 
 -14   4   6       98.35       80.41      6.20 o 
 -13   4   6      194.79      244.53     18.96 o 
 -12   4   6      283.09      300.60     21.43 o 
 -11   4   6      300.02      281.01     19.90 o 
 -10   4   6      356.49      402.37     15.13 o 
  -9   4   6        5.37        1.79      8.83 o 
  -8   4   6      868.68      873.91     13.71 o 
  -7   4   6       80.72       79.92     32.32 o 
  -6   4   6       36.17       35.34     15.23 o 
  -5   4   6      195.02      192.35     11.58 o 
  -4   4   6        0.44        0.00     14.60 o 
  -3   4   6       23.87       22.92     10.09 o 
  -2   4   6     1015.67     1015.32     34.00 o 
  -1   4   6       95.62       88.32      6.36 o 
   0   4   6       42.10       58.02     21.32 o 
   1   4   6       20.16       27.08     14.43 o 
   2   4   6       11.81       10.92     25.69 o 
   3   4   6       21.41       30.41     12.06 o 
   4   4   6       26.64        8.28     13.38 o 
   5   4   6        6.36        0.00      2.76 o 
   6   4   6       90.69       82.07      3.59 o 
   7   4   6       74.88      101.60     44.26 o 
   8   4   6      198.50      171.21     24.08 o 
   9   4   6      111.48      116.83      6.81 o 
  10   4   6        0.18        0.00      2.08 o 
  11   4   6        0.91        0.00     17.52 o 
  12   4   6       11.01        8.55     29.18 o 
  13   4   6       34.74       53.55     34.44 o 
  14   4   6       13.66        0.00      7.40 o 
  15   4   6       98.44       99.04     15.87 o 
  16   4   6       31.82       19.96     21.11 o 
  17   4   6       18.20        1.73     29.41 o 
  18   4   6       57.21       44.19     39.58 o 
  19   4   6        3.96        0.00     13.59 o 
  20   4   6       47.93       58.09     21.72 o 
  21   4   6      147.73      170.08     20.84 o 
  22   4   6        7.03        3.26     14.45 o 
 -22   5   6       27.29       44.62     39.39 o 
 -21   5   6       30.87       19.02     11.19 o 
 -20   5   6        2.01        0.00     15.02 o 
 -19   5   6      191.93      251.66     28.21 o 
 -18   5   6        8.21        1.52      7.92 o 
 -17   5   6       50.07       58.85     23.87 o 
 -16   5   6        0.63        0.00     14.53 o 
 -15   5   6      154.79      140.60     21.30 o 
 -14   5   6      111.33      104.17     31.31 o 
 -13   5   6       31.21       28.82     12.12 o 
 -12   5   6      568.22      577.63     22.20 o 
 -11   5   6        9.63        0.00      2.80 o 
 -10   5   6      452.46      486.02     16.94 o 
  -9   5   6       46.64       46.72     40.08 o 
  -8   5   6      865.20      884.47     37.52 o 
  -7   5   6      513.57      497.44     13.82 o 
  -6   5   6     1116.52     1174.60     23.83 o 
  -5   5   6        0.88        0.00      7.85 o 
  -4   5   6       69.37       55.37     11.45 o 
  -3   5   6       25.32       48.32     32.29 o 
  -2   5   6      177.33      204.05     18.81 o 
  -1   5   6        3.85        1.61     23.91 o 
   0   5   6      126.60      205.45     25.98 o 
   1   5   6       35.93       29.76      5.18 o 
   2   5   6        6.31        0.03      8.39 o 
   3   5   6      867.17      790.44     11.65 o 
   4   5   6      332.91      318.45     17.48 o 
   5   5   6       97.81       94.86     24.28 o 
   6   5   6        3.02        0.00      3.30 o 
   7   5   6      376.55      395.52     22.37 o 
   8   5   6       18.62       34.96     40.55 o 
   9   5   6       57.30       55.23     47.25 o 
  10   5   6        9.25        5.22     24.22 o 
  11   5   6       24.84       19.89      7.40 o 
  12   5   6      405.56      476.49     28.54 o 
  13   5   6       15.19        7.63     11.79 o 
  14   5   6       93.72       87.28     14.68 o 
  15   5   6       54.02       66.23     29.36 o 
  16   5   6        6.27        9.14     25.20 o 
  17   5   6       10.47       11.94     12.26 o 
  18   5   6        3.95        0.00     29.77 o 
  19   5   6        3.80        0.00     63.86 o 
 -18   6   6       36.94       29.83     10.72 o 
 -17   6   6        1.62        4.17     15.81 o 
 -16   6   6       23.39       21.84      7.83 o 
 -15   6   6       11.31        1.80     28.77 o 
 -14   6   6        2.79        0.00     20.61 o 
 -13   6   6       68.23       85.80     27.27 o 
 -12   6   6       57.87       54.74     14.57 o 
 -11   6   6       49.44       37.78      8.44 o 
 -10   6   6       63.54      105.29     34.35 o 
  -9   6   6       13.18       14.72     18.18 o 
  -8   6   6       63.56       85.89     29.50 o 
  -7   6   6       13.87       18.66     15.52 o 
  -6   6   6       35.13       33.36      5.88 o 
  -5   6   6       40.30       47.27     21.16 o 
  -4   6   6       31.89       38.51     16.65 o 
  -3   6   6       23.90       22.56     10.85 o 
  -2   6   6       34.73       24.34      3.49 o 
  -1   6   6        1.80        0.00     21.12 o 
   0   6   6      286.86      314.30     13.56 o 
   1   6   6       98.93       79.33      9.15 o 
   2   6   6      149.60      180.24     17.34 o 
   3   6   6        3.81        0.00     13.28 o 
   4   6   6       25.41        8.36      9.47 o 
   5   6   6       89.93       76.12     10.02 o 
   6   6   6       99.25      123.55     25.16 o 
   7   6   6       46.08       35.98     14.16 o 
   8   6   6       52.82       50.80     43.81 o 
   9   6   6      205.50      175.83     33.09 o 
  10   6   6        4.37        0.00     21.21 o 
  11   6   6       21.05       15.38      4.64 o 
  12   6   6        0.74        0.00     19.93 o 
  13   6   6        1.84        0.00     28.10 o 
 -12   7   6       10.63        0.00     35.89 o 
 -11   7   6       11.51       35.42     59.66 o 
 -10   7   6       26.28       18.95     23.79 o 
  -9   7   6       12.25       11.04      9.87 o 
  -8   7   6        2.76        0.00     14.92 o 
  -7   7   6        0.56        0.00      6.92 o 
  -6   7   6       68.86       58.02      5.57 o 
  -5   7   6       33.41       15.87     19.34 o 
  -4   7   6        0.04        0.00      8.17 o 
  -3   7   6        0.07        0.00     32.85 o 
  -2   7   6       75.98       80.84     11.04 o 
  -1   7   6       81.39      136.12     22.84 o 
   0   7   6       33.29       19.45     25.84 o 
   1   7   6       77.21       78.21      5.13 o 
   2   7   6       91.72      128.54     36.47 o 
   3   7   6        1.80        0.00      5.55 o 
   4   7   6       13.98        9.30     19.67 o 
   5   7   6        4.81       14.00     35.15 o 
   6   7   6        0.72        0.00     10.50 o 
   7   7   6        2.66       11.19     47.08 o 
 -29   1   7        0.00        0.00      6.99 o 
 -28   1   7       11.42        0.44      9.09 o 
 -27   1   7      146.03      234.76     34.93 o 
 -26   1   7        8.42       31.26      6.99 o 
 -25   1   7        2.38        0.00     41.32 o 
 -24   1   7       12.69       13.99     12.51 o 
 -23   1   7       54.33       56.34     10.82 o 
 -22   1   7       22.22       24.56     18.94 o 
 -21   1   7      665.62      650.76      9.81 o 
 -20   1   7       22.26       20.22     17.96 o 
 -19   1   7      328.94      383.65     27.96 o 
 -18   1   7        0.05        0.00     31.75 o 
 -17   1   7       17.76       25.82     13.45 o 
 -16   1   7        0.03        0.00      3.83 o 
 -15   1   7       11.13        5.28      7.15 o 
 -14   1   7        1.97        0.00     15.79 o 
 -13   1   7       41.04       37.38      3.94 o 
 -12   1   7        6.20        0.00      5.49 o 
 -11   1   7     1313.76     1355.02     64.50 o 
 -10   1   7      752.63      738.09      9.21 o 
  -9   1   7     1418.87     1559.12     29.87 o 
  -8   1   7      404.28      414.36     18.23 o 
  -7   1   7      884.47      936.13     29.72 o 
  -6   1   7      640.89      636.56     11.07 o 
  -5   1   7      192.68      187.88     14.12 o 
  -4   1   7     1309.92     1338.48     47.74 o 
  -3   1   7      180.17      202.99     20.72 o 
  -2   1   7     2035.17     2063.43     40.42 o 
  -1   1   7      101.11       91.79      6.82 o 
   0   1   7      556.70      529.96     19.73 o 
   1   1   7      784.47      746.05     19.29 o 
   2   1   7     3263.58     3046.54     64.82 o 
   3   1   7     1429.97     1319.01    100.93 o 
   4   1   7       78.47       76.06      9.32 o 
   5   1   7       50.73       46.24     13.94 o 
   6   1   7     2572.30     2542.92     44.37 o 
   7   1   7       71.83       67.22      3.87 o 
   8   1   7        2.94        4.07     15.69 o 
   9   1   7        5.70        9.81     23.84 o 
  10   1   7      115.24      163.17     16.56 o 
  11   1   7       72.35       59.05      8.48 o 
  12   1   7        0.27        0.00      4.53 o 
  13   1   7      310.25      360.18     13.74 o 
  14   1   7        0.00        0.00     17.54 o 
  15   1   7       47.88       32.17     28.11 o 
  16   1   7       68.83       66.83     15.27 o 
  17   1   7       27.79       31.73     22.83 o 
  18   1   7      243.08      242.24     24.66 o 
  19   1   7      135.26      148.23     34.38 o 
  20   1   7       67.91       70.40     10.50 o 
  21   1   7       20.05       14.81      8.75 o 
  22   1   7        4.03        4.73     13.46 o 
  23   1   7        6.12        0.00     36.13 o 
  24   1   7       25.75       17.00     17.36 o 
  25   1   7       26.85       23.37     25.87 o 
 -28   2   7       86.19       59.07     13.98 o 
 -27   2   7       67.07       93.53     34.03 o 
 -26   2   7      159.84      175.74     24.04 o 
 -25   2   7      283.57      384.63     42.93 o 
 -24   2   7       63.36       54.60     19.20 o 
 -23   2   7      114.12      108.54      7.62 o 
 -22   2   7      121.88      120.69     26.26 o 
 -21   2   7      216.23      259.07     28.42 o 
 -20   2   7        2.78        0.00     23.13 o 
 -19   2   7      459.46      470.68     11.83 o 
 -18   2   7       25.50       13.60      4.63 o 
 -17   2   7      419.64      380.27     44.29 o 
 -16   2   7      125.56      132.17      9.33 o 
 -15   2   7      205.68      245.02     20.47 o 
 -14   2   7      110.51       99.40     20.96 o 
 -13   2   7      205.48      230.29     23.29 o 
 -12   2   7     1999.85     1915.90     25.54 o 
 -11   2   7      923.52      963.12     41.93 o 
 -10   2   7       47.84       40.87      5.50 o 
  -9   2   7     1385.60     1303.10     80.66 o 
  -8   2   7      734.93      700.60     22.98 o 
  -7   2   7      917.52      865.69     14.89 o 
  -6   2   7       95.26      179.32     25.66 o 
  -5   2   7      292.42      297.36     11.99 o 
  -4   2   7     1198.69     1313.69     75.96 o 
  -3   2   7       14.08        8.20      5.34 o 
  -2   2   7      163.16      170.57     13.27 o 
  -1   2   7      590.71      549.08     13.07 o 
   0   2   7      350.90      376.73      6.01 o 
   1   2   7       60.23       75.11     21.27 o 
   2   2   7      324.22      326.69     17.15 o 
   3   2   7     4503.08     4402.00     58.14 o 
   4   2   7       76.86       71.87      5.93 o 
   5   2   7      132.84      151.91     20.40 o 
   6   2   7     2245.74     2269.40     45.02 o 
   7   2   7     4299.37     4226.74     53.30 o 
   8   2   7      172.59      155.38     18.32 o 
   9   2   7       19.32        8.89      5.98 o 
  10   2   7        7.91       17.40     11.29 o 
  11   2   7      316.74      349.13     25.70 o 
  12   2   7       54.31       53.50      7.71 o 
  13   2   7      292.79      336.12     34.64 o 
  14   2   7       10.25        0.00      8.03 o 
  15   2   7        1.97        0.00     11.00 o 
  16   2   7      815.69      861.74     15.29 o 
  17   2   7       48.00       34.66     13.30 o 
  18   2   7        5.71        0.00      6.15 o 
  19   2   7      219.51      195.97      6.99 o 
  20   2   7      266.72      302.83     26.85 o 
  21   2   7        4.22       24.24     43.81 o 
  22   2   7        0.10        0.00      7.46 o 
  23   2   7       19.05        7.46     65.72 o 
  24   2   7        0.00        0.00     63.39 o 
 -27   3   7        2.15        0.00     69.45 o 
 -26   3   7        7.67        0.00     10.80 o 
 -25   3   7        1.05        0.00     31.14 o 
 -24   3   7        5.91        0.00     15.13 o 
 -23   3   7        0.04        0.00     15.82 o 
 -22   3   7       21.83       17.59     13.52 o 
 -21   3   7       20.52       15.51     12.05 o 
 -20   3   7      553.79      510.20     22.09 o 
 -19   3   7        2.84        3.22      8.32 o 
 -18   3   7        0.59        0.00      9.97 o 
 -17   3   7       39.27       35.18     27.34 o 
 -16   3   7       91.52       78.65     13.51 o 
 -15   3   7        1.40        0.98     23.86 o 
 -14   3   7      147.92      149.72     12.39 o 
 -13   3   7      135.38      181.32     26.80 o 
 -12   3   7       25.09       21.63      9.18 o 
 -11   3   7        2.29        0.00      2.40 o 
 -10   3   7     1062.99     1049.27     71.69 o 
  -9   3   7      474.89      502.33     15.91 o 
  -8   3   7       38.77       33.88      7.10 o 
  -7   3   7      116.51      132.77     10.78 o 
  -6   3   7      198.01      198.56     14.10 o 
  -5   3   7      211.87      213.35     11.61 o 
  -4   3   7      232.43      262.49     27.56 o 
  -3   3   7      409.90      411.23     25.62 o 
  -2   3   7       31.31       35.06     18.91 o 
  -1   3   7       10.67        2.80      5.93 o 
   0   3   7       25.01       21.13     10.44 o 
   1   3   7      718.11      739.64     17.92 o 
   2   3   7     1784.28     1808.30     18.68 o 
   3   3   7       49.07       59.57     14.60 o 
   4   3   7      335.12      321.12     18.25 o 
   5   3   7      179.04      178.22      9.33 o 
   6   3   7     1223.28     1274.83     39.41 o 
   7   3   7        0.68        0.00     10.19 o 
   8   3   7       12.72       10.23     31.87 o 
   9   3   7        0.08        0.00     33.77 o 
  10   3   7       85.00      122.42     19.11 o 
  11   3   7      256.16      324.05     34.04 o 
  12   3   7       15.32       14.46      8.94 o 
  13   3   7      233.71      278.12     19.48 o 
  14   3   7        0.41        6.70     29.53 o 
  15   3   7      289.20      309.31      7.83 o 
  16   3   7        9.07        0.00     29.60 o 
  17   3   7        0.33        0.00      7.38 o 
  18   3   7       15.30        0.00      7.40 o 
  19   3   7      135.92      150.54     11.50 o 
  20   3   7      112.33      135.88     29.29 o 
  21   3   7        5.27        0.00     30.76 o 
  22   3   7        0.93        5.59     27.50 o 
 -25   4   7        1.54        0.00     38.27 o 
 -24   4   7       75.45       75.36     20.32 o 
 -23   4   7        8.54        2.13      1.92 o 
 -22   4   7       77.78       75.51     20.54 o 
 -21   4   7       31.41       23.01     17.33 o 
 -20   4   7        0.16        0.00     16.52 o 
 -19   4   7       65.90       61.80      8.10 o 
 -18   4   7        0.84        0.00     20.57 o 
 -17   4   7        0.35        4.20     24.19 o 
 -16   4   7       92.25       88.62     15.63 o 
 -15   4   7        9.10        6.86     24.81 o 
 -14   4   7       29.10       20.40      5.80 o 
 -13   4   7       97.06       87.46      7.20 o 
 -12   4   7       94.12       91.65     21.57 o 
 -11   4   7     1063.23     1111.21     42.29 o 
 -10   4   7        7.49        0.00      9.78 o 
  -9   4   7       91.75       87.16     16.81 o 
  -8   4   7      306.30      274.55     14.06 o 
  -7   4   7        1.47        0.00     14.76 o 
  -6   4   7       27.18       20.95     11.66 o 
  -5   4   7      750.18      694.50     44.60 o 
  -4   4   7       14.11       21.40      8.45 o 
  -3   4   7       33.95       40.71     11.13 o 
  -2   4   7      121.33      112.46      3.60 o 
  -1   4   7      259.55      303.58     23.30 o 
   0   4   7      142.51      153.88     20.97 o 
   1   4   7      598.25      577.25     32.69 o 
   2   4   7        0.00        0.00     23.27 o 
   3   4   7      100.24       88.72      5.58 o 
   4   4   7      654.34      632.02     24.61 o 
   5   4   7      126.83      187.42     23.51 o 
   6   4   7        7.70       11.55     28.67 o 
   7   4   7       69.30       63.61     15.45 o 
   8   4   7       33.33       34.97     27.57 o 
   9   4   7      719.21      732.53     30.53 o 
  10   4   7        0.98        0.00     14.73 o 
  11   4   7      106.82      101.21      4.66 o 
  12   4   7      112.64      119.24     40.60 o 
  13   4   7       24.50        9.47     41.82 o 
  14   4   7       21.89        6.42     15.41 o 
  15   4   7       11.45       19.41     17.33 o 
  16   4   7        0.60        0.00      6.53 o 
  17   4   7       32.76       33.46     15.24 o 
  18   4   7       17.60       41.04     35.41 o 
  19   4   7       54.95       96.73     27.52 o 
  20   4   7       74.58      119.35     25.39 o 
  21   4   7       59.64       55.47     22.37 o 
 -22   5   7        5.31        9.26     35.87 o 
 -21   5   7        2.67       17.19     31.79 o 
 -20   5   7        4.51        0.00      5.54 o 
 -19   5   7        3.89        0.00      5.04 o 
 -18   5   7      199.89      203.10     33.09 o 
 -17   5   7       43.84       50.81     14.37 o 
 -16   5   7        2.59        0.00      3.71 o 
 -15   5   7       29.43       22.74     40.76 o 
 -14   5   7        4.01        0.00     14.78 o 
 -13   5   7      172.22      204.32     17.94 o 
 -12   5   7      137.27      117.55      5.15 o 
 -11   5   7       74.19       91.43     12.97 o 
 -10   5   7       50.67       40.50     35.52 o 
  -9   5   7      184.46      221.13     19.34 o 
  -8   5   7      160.08      220.62     24.27 o 
  -7   5   7        0.29        0.00     15.64 o 
  -6   5   7      175.32      254.99     22.29 o 
  -5   5   7        2.97        0.00     14.56 o 
  -4   5   7      285.98      319.55     20.93 o 
  -3   5   7       19.40       17.21      6.17 o 
  -2   5   7     1224.29     1316.35     22.06 o 
  -1   5   7        9.26        3.21      5.72 o 
   0   5   7       31.97       42.38     12.81 o 
   1   5   7        8.15        0.00      2.32 o 
   2   5   7      358.65      373.79     30.11 o 
   3   5   7       90.26      123.06     16.04 o 
   4   5   7       48.85       43.23      8.62 o 
   5   5   7       39.66       36.85     20.43 o 
   6   5   7        0.08        0.00      7.38 o 
   7   5   7      381.56      385.43     24.70 o 
   8   5   7       88.34      110.93     22.84 o 
   9   5   7       95.96      101.49      4.47 o 
  10   5   7        3.97        0.00      7.96 o 
  11   5   7      179.37      214.55     20.51 o 
  12   5   7      113.81      135.89     39.42 o 
  13   5   7        0.00        0.00     27.67 o 
  14   5   7       41.01       23.00      4.64 o 
  15   5   7       31.95       15.99      8.86 o 
  16   5   7       12.68       14.89     13.46 o 
  17   5   7        8.14        3.37     15.00 o 
  18   5   7       80.21       68.52     62.92 o 
 -18   6   7       63.14       91.36     22.37 o 
 -17   6   7        2.12        0.00      2.33 o 
 -16   6   7       62.49       71.65     36.21 o 
 -15   6   7       42.97       30.79     31.08 o 
 -14   6   7       38.89       54.93     26.45 o 
 -13   6   7        9.61        2.08     22.90 o 
 -12   6   7       20.69        7.25     23.74 o 
 -11   6   7      120.27      204.47     37.33 o 
 -10   6   7      142.18      118.24     31.18 o 
  -9   6   7       38.89       50.92     31.99 o 
  -8   6   7        1.87        0.00     38.01 o 
  -7   6   7       95.42      140.21     24.03 o 
  -6   6   7        0.25        0.00      5.76 o 
  -5   6   7        5.26        0.00      4.61 o 
  -4   6   7       26.83       32.80      7.38 o 
  -3   6   7        1.61        0.00      4.76 o 
  -2   6   7      182.60      195.32     18.23 o 
  -1   6   7       28.94       36.33     19.49 o 
   0   6   7        0.50        0.00     19.32 o 
   1   6   7      148.10      147.08     15.67 o 
   2   6   7       85.05      111.30     26.54 o 
   3   6   7      103.86      124.39      7.87 o 
   4   6   7      199.87      292.85     32.91 o 
   5   6   7       14.48        6.36     11.19 o 
   6   6   7       16.75        9.42      7.46 o 
   7   6   7      133.17      131.91     66.19 o 
   8   6   7       62.37       80.10     22.56 o 
   9   6   7       12.67       12.43      8.86 o 
  10   6   7       30.07       45.49     17.63 o 
  11   6   7       82.15       88.39     24.56 o 
  12   6   7      111.84      173.34     36.72 o 
 -11   7   7       14.68       11.19      0.93 o 
 -10   7   7       16.35       16.63     12.47 o 
  -9   7   7       45.06       45.37     14.22 o 
  -8   7   7        0.14        0.00      7.25 o 
  -7   7   7        1.55        0.00     13.15 o 
  -6   7   7        1.76        1.79     22.92 o 
  -5   7   7        3.51        0.00     38.74 o 
  -4   7   7       25.47       29.83     15.51 o 
  -3   7   7       94.29       92.98      5.94 o 
  -2   7   7       19.80       21.09     12.79 o 
  -1   7   7        2.02        0.00      9.22 o 
   0   7   7       38.87       54.07     40.87 o 
   1   7   7      119.45      115.53     34.68 o 
   2   7   7        0.01        0.00     10.56 o 
   3   7   7        1.88        9.39     15.57 o 
   4   7   7        0.06        0.00      6.84 o 
   5   7   7       36.70       51.40     27.76 o 
   6   7   7       35.74       27.03     24.24 o 
 -29   0   8      235.16      243.77     33.09 o 
 -28   0   8        3.06        0.00     33.56 o 
 -27   0   8      114.76      145.89     35.42 o 
 -26   0   8        5.79        0.00     32.63 o 
 -25   0   8       31.24       23.30     24.24 o 
 -24   0   8       95.78      103.94      7.92 o 
 -23   0   8      193.75      284.32     50.80 o 
 -22   0   8       63.93       47.54      8.39 o 
 -21   0   8       53.90       62.92     65.25 o 
 -20   0   8       40.78       41.95     27.50 o 
 -19   0   8      695.88      693.09     15.38 o 
 -18   0   8     1429.15     1445.33      8.62 o 
 -17   0   8      586.58      606.48     25.51 o 
 -16   0   8       53.64       48.19      9.29 o 
 -15   0   8       91.60      107.18     22.67 o 
 -14   0   8      344.56      345.04     26.45 o 
 -13   0   8      350.73      359.52     28.53 o 
 -12   0   8      201.78      253.09     39.62 o 
 -11   0   8        0.01        0.00      8.14 o 
 -10   0   8       35.77       25.85     25.56 o 
  -9   0   8     4184.85     3926.64     13.98 o 
  -8   0   8     1985.93     2082.84     38.69 o 
  -7   0   8      188.05      202.36     39.62 o 
  -6   0   8      335.30      349.18     23.94 o 
  -5   0   8     1237.08     1443.32     40.95 o 
  -4   0   8      444.41      491.28     36.06 o 
  -3   0   8      210.68      199.65     14.92 o 
  -2   0   8      616.17      580.45     15.61 o 
  -1   0   8     1502.85     1547.47    106.27 o 
   0   0   8        1.36        0.00      5.07 o 
   1   0   8     1311.95     1337.92     42.41 o 
   2   0   8     2715.66     2529.31     23.30 o 
   3   0   8        2.96        0.00     16.72 o 
   4   0   8     3907.77     3722.69     38.22 o 
   5   0   8       96.50      154.04     36.25 o 
   6   0   8        0.14        0.00     17.70 o 
   7   0   8      205.04      300.30     40.20 o 
   8   0   8       73.98       76.89     28.44 o 
   9   0   8        1.38        0.00      1.86 o 
  10   0   8      191.18      222.79     53.14 o 
  11   0   8      380.27      418.87     22.84 o 
  12   0   8     1128.42     1112.78     55.93 o 
  13   0   8       31.13       20.42     28.23 o 
  14   0   8      337.70      321.51     26.80 o 
  15   0   8      484.31      515.04     40.55 o 
  16   0   8      114.72      182.71     33.56 o 
  17   0   8      223.03      288.05     49.87 o 
  18   0   8       63.82       82.50     50.80 o 
  19   0   8        4.33        1.86     55.47 o 
  20   0   8        5.53       39.62     68.52 o 
  21   0   8        0.97        0.93      8.86 o 
  22   0   8       57.62       66.65      4.19 o 
  23   0   8       97.08       96.95     36.82 o 
  24   0   8        2.79        0.00      0.93 o 
 -29   1   8       78.34       69.91     17.71 o 
 -28   1   8       19.34       27.93     13.74 o 
 -27   1   8       96.49      160.68     45.21 o 
 -26   1   8       72.94       88.08     32.40 o 
 -25   1   8      103.49      100.99     49.87 o 
 -24   1   8       48.72       40.54     11.93 o 
 -23   1   8        8.30        0.00      7.37 o 
 -22   1   8      308.27      324.62     15.61 o 
 -21   1   8       84.65       75.89     24.55 o 
 -20   1   8       13.85        6.61      8.04 o 
 -19   1   8      450.23      451.07     25.07 o 
 -18   1   8        3.91        0.00      2.79 o 
 -17   1   8      950.98     1131.27    143.33 o 
 -16   1   8       21.80        9.03     10.52 o 
 -15   1   8      200.83      234.39     11.07 o 
 -14   1   8      137.65      172.12     24.05 o 
 -13   1   8      506.41      475.05      9.39 o 
 -12   1   8      719.05      695.89     17.76 o 
 -11   1   8      473.54      461.13     26.33 o 
 -10   1   8     2406.08     2430.57     27.01 o 
  -9   1   8      768.15      769.55     17.89 o 
  -8   1   8     1631.43     1624.81     72.26 o 
  -7   1   8      723.09      693.71     21.42 o 
  -6   1   8       15.46       16.13     21.10 o 
  -5   1   8       11.09        4.97      9.24 o 
  -4   1   8      965.33      917.53     16.07 o 
  -3   1   8       31.31       50.85     30.89 o 
  -2   1   8      278.81      294.50     21.88 o 
  -1   1   8      508.04      528.13     23.28 o 
   0   1   8      835.34      784.54     14.92 o 
   1   1   8       12.49       14.18     20.24 o 
   2   1   8      293.36      293.46     22.63 o 
   3   1   8      450.73      433.13     10.05 o 
   4   1   8     1288.08     1455.88     32.22 o 
   5   1   8     1387.42     1365.29     36.77 o 
   6   1   8      466.27      461.00     27.10 o 
   7   1   8        0.01        0.00     17.42 o 
   8   1   8      272.33      285.37     11.81 o 
   9   1   8       18.54       19.90     11.75 o 
  10   1   8      281.41      250.50     26.78 o 
  11   1   8        4.21        0.00      8.64 o 
  12   1   8       16.83       16.24     13.08 o 
  13   1   8      552.61      522.39     22.00 o 
  14   1   8     1401.81     1343.46     13.25 o 
  15   1   8      910.26      900.52     25.00 o 
  16   1   8       20.24       15.45      8.95 o 
  17   1   8       10.73        9.37     21.80 o 
  18   1   8      133.04      172.89     28.08 o 
  19   1   8       19.77       19.58      8.39 o 
  20   1   8       20.11        6.13     13.98 o 
  21   1   8       26.07       30.22     41.47 o 
  22   1   8        0.50        4.19     38.41 o 
  23   1   8       15.40        1.06     38.39 o 
  24   1   8       46.68       52.20     23.77 o 
 -28   2   8        0.36        0.00     36.36 o 
 -27   2   8       34.65       28.37     15.85 o 
 -26   2   8        0.28        0.00     22.38 o 
 -25   2   8       67.50       67.21     17.36 o 
 -24   2   8        1.42       18.61     28.30 o 
 -23   2   8        0.50        8.86     15.16 o 
 -22   2   8       41.57       44.08     18.74 o 
 -21   2   8       81.56       65.86     22.63 o 
 -20   2   8        0.04        0.00     25.09 o 
 -19   2   8        5.04        0.00     44.42 o 
 -18   2   8      158.40      177.93     32.23 o 
 -17   2   8       28.41       17.23     18.50 o 
 -16   2   8        4.91        0.00      8.26 o 
 -15   2   8        0.01        0.00     36.88 o 
 -14   2   8       41.85       45.46      8.87 o 
 -13   2   8      129.58      110.00     10.44 o 
 -12   2   8       20.08       16.97     19.39 o 
 -11   2   8      198.49      213.17     12.89 o 
 -10   2   8     2074.96     2049.09     17.90 o 
  -9   2   8     2552.46     2476.53     52.30 o 
  -8   2   8        2.22        0.00      3.37 o 
  -7   2   8      506.57      516.68     16.31 o 
  -6   2   8     1481.84     1452.65     65.85 o 
  -5   2   8      175.51      172.43     12.05 o 
  -4   2   8     1747.71     1724.95     23.64 o 
  -3   2   8     1545.13     1603.33     20.53 o 
  -2   2   8     1973.40     2103.96     47.02 o 
  -1   2   8      211.39      214.65     20.48 o 
   0   2   8      209.35      164.96     11.65 o 
   1   2   8        5.86        0.00      5.42 o 
   2   2   8      119.54      128.92     45.64 o 
   3   2   8     2642.80     2544.38     21.32 o 
   4   2   8      585.67      592.16     28.80 o 
   5   2   8     1212.95     1291.90     15.07 o 
   6   2   8      266.04      266.71     10.53 o 
   7   2   8      155.71      161.15     26.54 o 
   8   2   8       61.42       55.87     10.51 o 
   9   2   8      244.81      241.90     15.74 o 
  10   2   8      117.17      102.21     29.30 o 
  11   2   8        5.50        2.05     32.27 o 
  12   2   8      941.27      967.80     21.36 o 
  13   2   8       64.23       59.01     19.76 o 
  14   2   8        2.91        0.00      8.08 o 
  15   2   8      222.70      290.06     31.57 o 
  16   2   8        1.77        0.53     16.92 o 
  17   2   8       97.68      160.55     23.72 o 
  18   2   8      306.39      297.55     39.15 o 
  19   2   8       22.16       26.57     24.70 o 
  20   2   8        4.23        0.00     27.97 o 
  21   2   8       70.75       70.85     69.91 o 
  22   2   8       46.14       58.73     28.90 o 
  23   2   8      140.47      215.80     62.46 o 
 -27   3   8       18.15       31.69     65.25 o 
 -26   3   8        0.59        0.00      4.19 o 
 -25   3   8       10.78        2.91     24.08 o 
 -24   3   8        2.74        0.00     10.31 o 
 -23   3   8        3.44        0.00      5.83 o 
 -22   3   8       50.68       46.23      9.43 o 
 -21   3   8       53.74       43.34      9.67 o 
 -20   3   8       69.93       83.28     19.09 o 
 -19   3   8       18.02       20.03     16.91 o 
 -18   3   8        5.71        0.00      9.15 o 
 -17   3   8      344.02      303.16      6.76 o 
 -16   3   8       24.40       20.06     21.55 o 
 -15   3   8      341.50      345.01     19.58 o 
 -14   3   8        0.20        0.00     33.21 o 
 -13   3   8        2.86        8.34     30.98 o 
 -12   3   8       14.27       24.11     16.06 o 
 -11   3   8       90.05      101.28     14.04 o 
 -10   3   8      275.23      271.71     16.79 o 
  -9   3   8      164.67      199.78     19.09 o 
  -8   3   8       25.42       10.48     14.86 o 
  -7   3   8       80.92       69.41     22.70 o 
  -6   3   8       38.61       50.57     14.24 o 
  -5   3   8      218.50      263.28     12.91 o 
  -4   3   8      106.24      108.55     12.99 o 
  -3   3   8      659.50      656.33     11.85 o 
  -2   3   8        1.01        0.00     20.04 o 
  -1   3   8       19.32       20.25     15.82 o 
   0   3   8      338.16      311.89     12.09 o 
   1   3   8      214.45      227.91     17.70 o 
   2   3   8        2.51        2.29     22.45 o 
   3   3   8        1.97        0.00      7.12 o 
   4   3   8      384.65      406.62     25.12 o 
   5   3   8      423.01      446.19     23.81 o 
   6   3   8       22.89       28.15     12.56 o 
   7   3   8      761.31      775.40     27.01 o 
   8   3   8      255.95      307.42     35.32 o 
   9   3   8        0.03        0.00     41.82 o 
  10   3   8        8.21       21.25     36.11 o 
  11   3   8        9.80        0.00      5.52 o 
  12   3   8      124.17      114.73      4.05 o 
  13   3   8      490.72      486.42     24.94 o 
  14   3   8       79.38       89.80     37.21 o 
  15   3   8      125.60      150.56     38.78 o 
  16   3   8        4.52        0.00      1.40 o 
  17   3   8       27.85       26.24      9.99 o 
  18   3   8      182.31      180.23     29.08 o 
  19   3   8        0.39        0.00     15.02 o 
  20   3   8      136.65      172.57     19.01 o 
  21   3   8       39.61       27.03     67.12 o 
  22   3   8        5.83        0.00     15.38 o 
 -25   4   8       91.55      155.21     63.86 o 
 -24   4   8       25.85       18.23      8.62 o 
 -23   4   8       40.98       36.39     13.47 o 
 -22   4   8        1.13        0.00      4.19 o 
 -21   4   8        4.54        0.00      5.38 o 
 -20   4   8        9.22        4.83      6.92 o 
 -19   4   8        2.27        0.00     22.65 o 
 -18   4   8        7.76        0.00      3.03 o 
 -17   4   8      104.98       93.56     29.13 o 
 -16   4   8      390.18      453.26     35.31 o 
 -15   4   8      879.87      875.89     10.48 o 
 -14   4   8       69.31       61.65      9.32 o 
 -13   4   8      575.24      566.97     17.01 o 
 -12   4   8      451.12      467.39     14.82 o 
 -11   4   8      134.62      181.97     27.34 o 
 -10   4   8       67.39      111.62     28.20 o 
  -9   4   8      247.58      277.75     10.44 o 
  -8   4   8       25.96       11.86      5.55 o 
  -7   4   8      308.77      294.03     26.61 o 
  -6   4   8      203.11      237.92     21.63 o 
  -5   4   8      385.73      449.25     17.93 o 
  -4   4   8        0.35        0.00     23.66 o 
  -3   4   8      371.10      396.85     33.90 o 
  -2   4   8       38.57       32.28     15.30 o 
  -1   4   8      281.23      326.22     11.35 o 
   0   4   8       15.99        6.00     13.05 o 
   1   4   8       18.47       15.92      1.41 o 
   2   4   8      121.37      113.62     18.48 o 
   3   4   8      100.73       94.16     12.41 o 
   4   4   8       36.69       39.81      9.17 o 
   5   4   8      262.05      268.89     29.23 o 
   6   4   8      243.23      265.72     33.33 o 
   7   4   8        3.23        0.00     41.48 o 
   8   4   8     1372.35     1353.85     27.32 o 
   9   4   8       98.18      114.34     13.28 o 
  10   4   8      752.22      727.20     32.58 o 
  11   4   8      122.77      135.76     13.28 o 
  12   4   8       12.84        7.19     21.29 o 
  13   4   8        0.12        0.00      0.93 o 
  14   4   8       29.74       48.76     32.26 o 
  15   4   8       34.35       33.14     11.56 o 
  16   4   8        2.55        0.00     14.69 o 
  17   4   8       82.13       86.78     29.13 o 
  18   4   8        2.87        0.00     38.51 o 
  19   4   8       56.19       63.45     30.30 o 
  20   4   8       69.95       62.92     18.64 o 
 -22   5   8       26.26       30.30     62.46 o 
 -21   5   8        1.92        5.81     15.49 o 
 -20   5   8       18.75       11.38      7.32 o 
 -19   5   8        7.44       13.07     25.22 o 
 -18   5   8      128.09      117.63     43.81 o 
 -17   5   8       30.16       26.70     30.98 o 
 -16   5   8       66.88       72.58     19.70 o 
 -15   5   8      140.03      189.55     38.37 o 
 -14   5   8        0.75        0.00     19.88 o 
 -13   5   8      233.17      247.37     26.33 o 
 -12   5   8      205.43      226.45      7.56 o 
 -11   5   8      205.41      207.68     29.76 o 
 -10   5   8       21.57       33.12     18.07 o 
  -9   5   8       93.37       87.15     14.48 o 
  -8   5   8       45.58       45.28      2.57 o 
  -7   5   8       26.63       29.38     17.16 o 
  -6   5   8       11.37        5.58     12.43 o 
  -5   5   8       93.59       67.83     15.04 o 
  -4   5   8       21.53       14.32     14.73 o 
  -3   5   8      849.51      866.56     20.67 o 
  -2   5   8        0.23        0.00      2.79 o 
  -1   5   8      168.67      188.26     21.54 o 
   0   5   8        0.08        0.00     18.81 o 
   1   5   8      228.11      221.47     28.22 o 
   2   5   8      247.71      284.81     13.71 o 
   3   5   8        5.28        0.00      8.78 o 
   4   5   8        1.89        0.00     23.55 o 
   5   5   8      393.59      414.79     23.00 o 
   6   5   8        0.44        0.00      5.57 o 
   7   5   8      144.41      157.83     36.14 o 
   8   5   8      121.73      155.21     28.90 o 
   9   5   8      140.76      157.65     21.61 o 
  10   5   8      165.90      202.24     34.14 o 
  11   5   8       73.01       70.00     29.36 o 
  12   5   8        6.15        0.00      9.56 o 
  13   5   8        3.89        1.14     16.34 o 
  14   5   8       33.20       20.42     25.85 o 
  15   5   8        3.29        0.00     15.69 o 
  16   5   8      192.95      241.67     19.16 o 
  17   5   8        3.35        0.93     13.52 o 
 -17   6   8        0.24        0.00     15.38 o 
 -16   6   8       43.51       45.32      9.58 o 
 -15   6   8      111.78      104.78     29.72 o 
 -14   6   8        1.18        0.00     11.79 o 
 -13   6   8      170.45      219.30     17.01 o 
 -12   6   8       23.83       18.74     26.54 o 
 -11   6   8      110.46      137.80     47.08 o 
 -10   6   8       16.16        9.08     29.31 o 
  -9   6   8       19.16       26.97     32.38 o 
  -8   6   8       19.77        6.32     37.41 o 
  -7   6   8       36.10       33.55     18.27 o 
  -6   6   8        0.08        0.00     24.92 o 
  -5   6   8      243.76      315.83     21.79 o 
  -4   6   8      118.53      125.91     19.68 o 
  -3   6   8       26.11       23.30     19.95 o 
  -2   6   8       29.18       27.24     17.01 o 
  -1   6   8       39.09       29.71      8.81 o 
   0   6   8        8.54        5.00      5.96 o 
   1   6   8        0.13        0.00     20.93 o 
   2   6   8       57.65       73.00     18.88 o 
   3   6   8       19.81       23.29     15.02 o 
   4   6   8      156.88      176.72     14.68 o 
   5   6   8       29.00       45.44     27.80 o 
   6   6   8       98.32      124.09     19.34 o 
   7   6   8        6.98       29.36     66.19 o 
   8   6   8        7.96        3.29     17.17 o 
   9   6   8        2.17        0.00     25.43 o 
  10   6   8        1.84        7.33     32.04 o 
  11   6   8        0.49        0.00     28.67 o 
  -9   7   8        2.80        0.00     11.89 o 
  -8   7   8       33.08       19.33      8.75 o 
  -7   7   8       11.96        5.23     10.02 o 
  -6   7   8        5.55        3.51     20.52 o 
  -5   7   8       28.81       32.45     28.33 o 
  -4   7   8       23.85       19.40     21.08 o 
  -3   7   8      207.00      198.56      6.99 o 
  -2   7   8       11.96        6.55     15.62 o 
  -1   7   8        7.12        0.00     15.06 o 
   0   7   8       20.69       11.07      8.16 o 
   1   7   8       75.23      113.75     32.07 o 
   2   7   8        6.86        6.27     25.76 o 
   3   7   8        5.87        0.00     39.68 o 
   4   7   8        0.09        0.00     41.02 o 
 -29   1   9        4.45        0.00     15.85 o 
 -28   1   9       54.41       90.70     13.97 o 
 -27   1   9       35.64       26.38     22.94 o 
 -26   1   9        0.09        0.00     17.36 o 
 -25   1   9        0.55        0.00     42.00 o 
 -24   1   9       58.35       75.53     32.05 o 
 -23   1   9       22.05        5.67     22.74 o 
 -22   1   9      362.95      406.51     20.74 o 
 -21   1   9       12.63        6.05      9.73 o 
 -20   1   9      110.98       97.61     12.04 o 
 -19   1   9      149.85      241.52     32.50 o 
 -18   1   9      482.64      466.13     17.71 o 
 -17   1   9      210.37      248.72     14.89 o 
 -16   1   9       50.96       65.23     18.71 o 
 -15   1   9       61.51       56.57      7.68 o 
 -14   1   9      135.81      130.30     23.54 o 
 -13   1   9       97.75       83.91     14.94 o 
 -12   1   9       89.76      106.87     16.42 o 
 -11   1   9      190.20      223.22     15.66 o 
 -10   1   9     1433.51     1564.77     70.95 o 
  -9   1   9        2.42        0.00     11.50 o 
  -8   1   9     1702.04     1650.20     56.25 o 
  -7   1   9      110.11      113.35      3.45 o 
  -6   1   9      258.57      297.90     17.69 o 
  -5   1   9      246.16      225.23     11.67 o 
  -4   1   9      141.46      126.49     14.41 o 
  -3   1   9        0.00        0.00      7.80 o 
  -2   1   9        0.13        0.00     14.60 o 
  -1   1   9      383.78      388.21     13.97 o 
   0   1   9        4.34        0.00     10.93 o 
   1   1   9     3707.58     3571.24     16.21 o 
   2   1   9      547.80      521.97     16.57 o 
   3   1   9      567.70      607.08     16.39 o 
   4   1   9      292.46      281.11      9.25 o 
   5   1   9      127.47      156.45     11.44 o 
   6   1   9      120.98      103.19     18.45 o 
   7   1   9       10.64        9.22     10.40 o 
   8   1   9        4.20        0.00     18.94 o 
   9   1   9       90.23       85.79      4.01 o 
  10   1   9      111.75      142.64     13.99 o 
  11   1   9      122.18      105.03      6.95 o 
  12   1   9       41.53       37.52      5.24 o 
  13   1   9      320.03      350.73     21.99 o 
  14   1   9        2.18        0.00     19.24 o 
  15   1   9      211.19      260.46     17.76 o 
  16   1   9       25.43        7.85     10.33 o 
  17   1   9       58.50       35.42     63.39 o 
  18   1   9        8.67        9.16     10.56 o 
  19   1   9       94.57      100.81      6.89 o 
  20   1   9       17.35       22.37     13.52 o 
  21   1   9        0.75        0.00     46.61 o 
  22   1   9       23.07       16.31     39.15 o 
  23   1   9       22.50       45.68     56.86 o 
 -28   2   9        9.04        0.00      2.80 o 
 -27   2   9       60.61       54.42     12.12 o 
 -26   2   9      192.57      190.89     38.18 o 
 -25   2   9       44.19       29.14     47.58 o 
 -24   2   9       21.44        9.18      8.17 o 
 -23   2   9       55.23       64.75     14.68 o 
 -22   2   9       36.03       25.42     10.40 o 
 -21   2   9      217.79      231.06     14.45 o 
 -20   2   9      701.27      681.72      9.93 o 
 -19   2   9       96.57       96.95     10.33 o 
 -18   2   9      508.16      546.82     14.59 o 
 -17   2   9      568.76      566.96     11.68 o 
 -16   2   9      239.70      255.24      9.08 o 
 -15   2   9       12.64       22.90     26.62 o 
 -14   2   9      464.11      451.89     14.55 o 
 -13   2   9     2207.76     2133.57     80.46 o 
 -12   2   9     2566.89     2573.96     25.38 o 
 -11   2   9     2130.59     2178.99     32.90 o 
 -10   2   9      170.32      193.24     17.14 o 
  -9   2   9       94.34       78.02     23.23 o 
  -8   2   9       11.67        0.00      4.55 o 
  -7   2   9      522.80      565.88     21.88 o 
  -6   2   9      126.27      130.04      3.51 o 
  -5   2   9       35.54       27.28     18.77 o 
  -4   2   9      248.70      281.51     30.75 o 
  -3   2   9      182.33      204.23     28.66 o 
  -2   2   9       35.79       30.81     11.47 o 
  -1   2   9      320.26      369.34     18.85 o 
   0   2   9      291.05      280.15     16.36 o 
   1   2   9      203.94      206.88      9.48 o 
   2   2   9        0.95        0.00     10.39 o 
   3   2   9        0.01        0.00     16.72 o 
   4   2   9      187.20      273.54     26.35 o 
   5   2   9     1584.41     1547.39     19.99 o 
   6   2   9     2419.12     2455.43     27.84 o 
   7   2   9     1994.26     1872.82     14.71 o 
   8   2   9       14.21       12.22      7.34 o 
   9   2   9       41.46       32.95      4.33 o 
  10   2   9     1688.09     1777.91     32.94 o 
  11   2   9     1735.39     1716.46     40.78 o 
  12   2   9        3.45        0.00     11.28 o 
  13   2   9      736.47      762.48     33.09 o 
  14   2   9      200.24      209.79     11.89 o 
  15   2   9      158.90      188.20     25.42 o 
  16   2   9       20.29       27.58     19.69 o 
  17   2   9        1.66        0.00     21.42 o 
  18   2   9      335.20      389.95     29.13 o 
  19   2   9       68.67       85.76     48.94 o 
  20   2   9       23.92        7.46     44.28 o 
  21   2   9       18.01       15.85     19.11 o 
  22   2   9      394.15      447.45     69.45 o 
  23   2   9       64.97       65.25      8.86 o 
 -27   3   9       17.07        0.00     16.31 o 
 -26   3   9       22.27       10.10      6.89 o 
 -25   3   9        2.85        0.00     31.11 o 
 -24   3   9        0.52        0.00     18.08 o 
 -23   3   9       30.03       23.32     28.10 o 
 -22   3   9        6.11       18.74     21.24 o 
 -21   3   9       27.46       24.51      9.56 o 
 -20   3   9       43.96       35.41     28.48 o 
 -19   3   9      390.47      388.82     32.63 o 
 -18   3   9      146.33      129.11      1.86 o 
 -17   3   9       33.15       22.27      6.88 o 
 -16   3   9       12.38       20.86     40.91 o 
 -15   3   9      393.04      420.91     23.54 o 
 -14   3   9      851.83      802.66     36.12 o 
 -13   3   9      161.70      152.50     10.57 o 
 -12   3   9     1355.74     1398.55     39.60 o 
 -11   3   9       43.86       24.26      7.92 o 
 -10   3   9       23.96       13.68     12.52 o 
  -9   3   9      183.28      215.07     29.58 o 
  -8   3   9       40.47       52.57     15.27 o 
  -7   3   9      909.62      927.17     41.54 o 
  -6   3   9       17.90       23.17     19.35 o 
  -5   3   9       57.32       47.36     17.64 o 
  -4   3   9        0.26        0.00     10.64 o 
  -3   3   9      297.11      305.49     18.85 o 
  -2   3   9        6.55       16.75     21.64 o 
  -1   3   9      303.12      309.91     14.84 o 
   0   3   9      159.53      188.78     15.32 o 
   1   3   9      428.84      451.04     20.97 o 
   2   3   9       75.24       87.24     17.61 o 
   3   3   9      118.08      150.79     19.28 o 
   4   3   9      730.90      753.05     12.88 o 
   5   3   9       74.41       88.77     21.57 o 
   6   3   9       39.93       39.67     10.97 o 
   7   3   9      375.98      423.81     20.39 o 
   8   3   9       49.72       59.63     28.43 o 
   9   3   9      693.86      685.63     19.73 o 
  10   3   9      130.03      202.94     39.64 o 
  11   3   9      476.25      510.57     12.51 o 
  12   3   9      404.72      450.17     20.74 o 
  13   3   9       42.35       38.93     12.35 o 
  14   3   9        8.35        0.00     30.27 o 
  15   3   9       37.60       53.31     41.21 o 
  16   3   9      176.97      205.95      9.55 o 
  17   3   9       19.21       43.25     38.40 o 
  18   3   9        0.25        0.00     36.03 o 
  19   3   9        9.26        2.47      7.46 o 
  20   3   9        2.96        0.47      0.47 o 
  21   3   9        4.02        0.00     36.36 o 
 -24   4   9       14.75       12.75     31.51 o 
 -23   4   9        9.72       10.48     20.69 o 
 -22   4   9       15.83       21.53     28.99 o 
 -21   4   9       14.84        3.94      2.69 o 
 -20   4   9        4.57        0.57     27.66 o 
 -19   4   9        1.72        0.00      5.11 o 
 -18   4   9        3.26        0.31     12.18 o 
 -17   4   9       72.31       70.82     22.49 o 
 -16   4   9      443.60      445.59     20.78 o 
 -15   4   9       70.46       67.81     37.13 o 
 -14   4   9      550.34      553.19     28.43 o 
 -13   4   9      367.77      372.20      7.79 o 
 -12   4   9        9.15        7.80     28.02 o 
 -11   4   9        1.45        0.00     27.33 o 
 -10   4   9        8.59        9.13     17.69 o 
  -9   4   9        9.25        7.33     20.44 o 
  -8   4   9       15.46       10.06      6.25 o 
  -7   4   9        2.71        0.00     18.63 o 
  -6   4   9       15.25       23.30      9.09 o 
  -5   4   9      901.75      814.02     22.47 o 
  -4   4   9      156.31      205.65     21.07 o 
  -3   4   9      307.40      309.13      9.05 o 
  -2   4   9      197.48      190.66     14.49 o 
  -1   4   9       62.58       49.69      2.57 o 
   0   4   9       63.66       63.88     13.50 o 
   1   4   9      464.20      450.27     34.38 o 
   2   4   9       52.79       48.37     14.08 o 
   3   4   9      414.89      399.96     18.56 o 
   4   4   9      138.19      145.63     19.07 o 
   5   4   9       79.64       71.78     20.63 o 
   6   4   9      151.89      177.23     14.43 o 
   7   4   9       79.18       75.51     30.76 o 
   8   4   9        0.72        0.00      5.57 o 
   9   4   9      744.97      775.21     28.25 o 
  10   4   9       19.14       16.21     36.73 o 
  11   4   9        1.04        0.00      6.99 o 
  12   4   9       44.68       47.90     41.66 o 
  13   4   9       10.98       21.99     20.59 o 
  14   4   9       15.47       13.68     32.53 o 
  15   4   9        8.53        3.89     12.65 o 
  16   4   9        3.10        4.53     38.27 o 
  17   4   9        0.60        0.00     15.67 o 
  18   4   9       30.67       32.25     17.71 o 
  19   4   9       18.98       21.91     63.86 o 
 -22   5   9        2.08        0.00      7.46 o 
 -21   5   9       22.63        8.14      9.56 o 
 -20   5   9        2.08        0.00     38.11 o 
 -19   5   9       16.84       11.20      6.29 o 
 -18   5   9        1.04       10.82     18.57 o 
 -17   5   9        8.97        0.00      2.33 o 
 -16   5   9        4.71       14.64     15.73 o 
 -15   5   9        0.02        0.00      4.79 o 
 -14   5   9       61.64      112.60     42.88 o 
 -13   5   9       12.11        7.43     39.35 o 
 -12   5   9       22.22       17.01     14.45 o 
 -11   5   9       78.26       84.74     32.30 o 
 -10   5   9      175.61      196.71     20.74 o 
  -9   5   9      441.88      445.23     32.63 o 
  -8   5   9        0.46        0.00     16.06 o 
  -7   5   9      232.73      260.44     21.89 o 
  -6   5   9      182.36      260.89     25.86 o 
  -5   5   9       15.59       17.69     15.02 o 
  -4   5   9       46.69       49.42     11.78 o 
  -3   5   9        1.12        0.00      8.13 o 
  -2   5   9      259.30      280.85     16.15 o 
  -1   5   9        0.04        0.00      2.32 o 
   0   5   9        0.22        0.00      7.60 o 
   1   5   9        3.70        0.00     13.52 o 
   2   5   9      231.75      285.49     19.39 o 
   3   5   9        0.23        0.00     11.15 o 
   4   5   9       71.80      137.14     29.55 o 
   5   5   9       49.04       44.43     21.33 o 
   6   5   9      112.89      101.77      7.92 o 
   7   5   9       12.80        0.00     52.20 o 
   8   5   9        0.12        0.00      8.53 o 
   9   5   9      137.99      144.61      8.39 o 
  10   5   9       50.77       37.45     13.13 o 
  11   5   9       35.28       39.37     28.10 o 
  12   5   9       10.02        4.08     18.84 o 
  13   5   9        6.23        1.99     13.74 o 
  14   5   9        2.78        0.00     23.74 o 
  15   5   9        7.28        4.52     10.53 o 
 -16   6   9       31.03       25.18     19.31 o 
 -15   6   9       51.44       54.95      5.91 o 
 -14   6   9       85.52       95.77     36.43 o 
 -13   6   9       45.42       49.14     13.05 o 
 -12   6   9       18.19       23.06     26.31 o 
 -11   6   9      127.22      177.47     34.23 o 
 -10   6   9        5.15        0.00      6.67 o 
  -9   6   9       61.44       53.33     32.39 o 
  -8   6   9       72.54       85.24     20.40 o 
  -7   6   9      295.96      314.56     20.57 o 
  -6   6   9        0.82        0.00      5.59 o 
  -5   6   9        3.19        0.00     13.51 o 
  -4   6   9       17.71       10.28      1.86 o 
  -3   6   9        1.97        0.00      1.39 o 
  -2   6   9      184.69      213.06     20.09 o 
  -1   6   9        3.33        0.00     13.54 o 
   0   6   9       29.53       29.89     15.23 o 
   1   6   9      101.12      100.41     27.97 o 
   2   6   9       38.11       56.52     28.11 o 
   3   6   9       94.13      125.10     29.36 o 
   4   6   9       49.34       44.17     16.31 o 
   5   6   9        2.21        0.00      2.31 o 
   6   6   9        7.46        0.00     33.64 o 
   7   6   9      102.66      108.13     53.14 o 
   8   6   9      181.75      230.94     32.16 o 
   9   6   9       28.07        9.39      4.43 o 
  10   6   9       10.25        0.00      2.32 o 
  -8   7   9       16.45        0.00     12.58 o 
  -6   7   9       23.98       12.12      5.59 o 
  -5   7   9        8.88       11.65     48.94 o 
  -4   7   9       79.30      107.15     27.03 o 
  -3   7   9      113.11      192.47     35.50 o 
  -2   7   9       87.01       78.69     13.05 o 
  -1   7   9        6.47        0.00     35.15 o 
   0   7   9       12.65        3.27     30.70 o 
   1   7   9        0.36        0.00      3.26 o 
   2   7   9        0.23        0.00     68.05 o 
   3   7   9       97.27      144.02     14.92 o 
 -29   0  10      153.55      147.75     26.10 o 
 -28   0  10       41.80       45.21     48.01 o 
 -27   0  10       69.20       53.14     11.65 o 
 -26   0  10       32.76       34.49     25.17 o 
 -25   0  10        5.08        0.00     47.08 o 
 -24   0  10       10.38        0.00     19.58 o 
 -23   0  10        8.64        8.39     52.20 o 
 -22   0  10        0.70        0.00     57.80 o 
 -21   0  10      588.76      578.89     68.05 o 
 -20   0  10      260.72      286.18     36.36 o 
 -19   0  10      256.29      260.22     18.41 o 
 -18   0  10      772.15      747.28      7.22 o 
 -17   0  10      242.57      317.48     43.45 o 
 -16   0  10      504.37      484.65     25.17 o 
 -15   0  10      174.36      225.58     28.67 o 
 -14   0  10      424.24      408.30     68.98 o 
 -13   0  10      471.90      496.00     13.45 o 
 -12   0  10      694.52      728.97     27.86 o 
 -11   0  10       53.19       67.58     42.99 o 
 -10   0  10        0.34        0.00     23.27 o 
  -9   0  10     1192.95     1238.77     10.95 o 
  -8   0  10     1203.70     1484.45     43.82 o 
  -7   0  10        8.72       14.05     17.76 o 
  -6   0  10     2121.28     1975.91     32.31 o 
  -5   0  10      206.96      192.91     13.52 o 
  -4   0  10       88.47       85.39      9.09 o 
  -3   0  10       41.62       37.74      7.83 o 
  -2   0  10      181.44      217.44     24.13 o 
  -1   0  10     2240.90     2128.48     76.21 o 
   0   0  10     1435.21     1430.23     28.43 o 
   1   0  10      291.85      354.73     22.10 o 
   2   0  10      630.78      642.82     24.00 o 
   3   0  10     1172.57     1093.09     55.23 o 
   4   0  10      333.28      400.34     28.39 o 
   5   0  10       40.42       35.24      6.42 o 
   6   0  10     1621.78     1537.31     61.76 o 
   7   0  10      165.59      163.44     27.03 o 
   8   0  10       90.80       94.90     31.30 o 
   9   0  10      135.41      222.03     32.56 o 
  10   0  10        1.82        0.00     31.17 o 
  11   0  10      529.91      554.12     40.32 o 
  12   0  10      228.48      284.64     37.43 o 
  14   0  10       34.46       25.17      2.33 o 
  15   0  10      117.93      101.61     20.51 o 
  16   0  10        0.54        0.00     15.85 o 
  17   0  10        9.23        0.00     24.24 o 
  18   0  10      229.71      246.57     14.45 o 
  19   0  10       77.03       70.85     13.05 o 
  20   0  10       13.90       21.91     19.11 o 
  21   0  10        7.14        0.00     46.61 o 
  22   0  10       72.39      123.98     38.22 o 
 -29   1  10      115.84      197.63     63.86 o 
 -28   1  10       17.97       28.11     36.30 o 
 -27   1  10        1.08        0.00     19.46 o 
 -26   1  10       12.09        0.49     22.29 o 
 -25   1  10       57.50       50.68      9.32 o 
 -24   1  10       38.30       40.50     15.90 o 
 -23   1  10        2.13        3.58     36.30 o 
 -22   1  10       20.86       44.10     23.10 o 
 -21   1  10        0.65        2.45     12.66 o 
 -20   1  10      544.36      532.68     19.79 o 
 -19   1  10        1.42        0.00     15.24 o 
 -18   1  10      307.65      340.59     18.38 o 
 -17   1  10       13.53        7.43      4.25 o 
 -16   1  10       34.28       34.09      9.04 o 
 -15   1  10       33.61       41.80     12.19 o 
 -14   1  10      154.12      144.23      7.68 o 
 -13   1  10       55.24       42.99      5.72 o 
 -12   1  10      222.97      265.66     12.60 o 
 -11   1  10      453.84      466.10     15.49 o 
 -10   1  10       81.21      101.39     17.74 o 
  -9   1  10      424.65      398.96      8.21 o 
  -8   1  10       69.66       54.33      5.81 o 
  -7   1  10      439.07      441.53     21.66 o 
  -6   1  10     4190.68     4136.69     44.94 o 
  -5   1  10        6.47        0.15      5.51 o 
  -4   1  10     1112.29     1095.68     56.07 o 
  -3   1  10      400.93      373.34     18.24 o 
  -2   1  10     2255.34     2254.91     45.72 o 
  -1   1  10     1089.29     1054.15     52.99 o 
   0   1  10      873.68      817.92     20.79 o 
   1   1  10        4.70        0.00     16.82 o 
   2   1  10      119.78      135.78     10.39 o 
   3   1  10       40.66       29.59      7.54 o 
   4   1  10      363.26      373.07     16.98 o 
   5   1  10      958.33      950.55     22.25 o 
   6   1  10       58.20       54.61      8.99 o 
   7   1  10       30.72       19.39     18.89 o 
   8   1  10       33.29       38.09     15.34 o 
   9   1  10      221.15      256.23     16.52 o 
  10   1  10      206.22      234.57     17.52 o 
  11   1  10       53.01       42.91      5.02 o 
  12   1  10       13.84       15.00      7.55 o 
  13   1  10      625.37      668.74     23.21 o 
  14   1  10        5.84       13.34     17.35 o 
  15   1  10      333.92      347.62     21.36 o 
  16   1  10       91.77      158.27     41.80 o 
  17   1  10      107.93      111.86     27.03 o 
  18   1  10       58.63       75.04     32.63 o 
  19   1  10       38.06       36.82      5.13 o 
  20   1  10      202.22      267.07     56.40 o 
  21   1  10       63.96       79.24     49.41 o 
  22   1  10       20.42       17.25      8.39 o 
  23   1  10       43.71       38.22     19.11 o 
 -28   2  10        1.50        0.00     69.45 o 
 -27   2  10        3.55        0.00      1.40 o 
 -26   2  10       20.39        7.68     22.68 o 
 -25   2  10        9.86        0.00      8.09 o 
 -24   2  10        0.22        0.00     21.45 o 
 -23   2  10       30.56       39.14     13.36 o 
 -22   2  10      284.35      312.66     34.60 o 
 -21   2  10        1.16        0.00      4.16 o 
 -20   2  10      284.72      295.56     16.08 o 
 -19   2  10        7.67        0.00      7.29 o 
 -18   2  10      157.47      169.91     22.70 o 
 -17   2  10      269.11      309.51     24.51 o 
 -16   2  10       36.28       32.49     24.71 o 
 -15   2  10      440.57      460.22     14.89 o 
 -14   2  10     1080.13     1055.72    112.21 o 
 -13   2  10      100.82      123.93     16.50 o 
 -12   2  10       61.35       75.55      9.32 o 
 -11   2  10      138.02      167.82     19.50 o 
 -10   2  10      370.72      366.40      6.79 o 
  -9   2  10        0.55        0.00     10.10 o 
  -8   2  10     1022.77     1078.34     39.75 o 
  -7   2  10       61.80       60.70     22.75 o 
  -6   2  10      295.65      275.59     12.60 o 
  -5   2  10     1552.33     1772.65     29.02 o 
  -4   2  10     1577.98     1559.64     17.12 o 
  -3   2  10      153.42      205.95     15.09 o 
  -2   2  10      108.05       95.62      7.60 o 
  -1   2  10      514.42      464.28     13.39 o 
   0   2  10     1645.48     1684.55     21.41 o 
   1   2  10      757.70      789.18     34.74 o 
   2   2  10       17.31       20.00      6.45 o 
   3   2  10       35.76       21.87      7.59 o 
   4   2  10       16.26       12.84      5.26 o 
   5   2  10       89.36      122.45     18.88 o 
   6   2  10      402.59      462.10     27.44 o 
   7   2  10      704.99      683.31     33.83 o 
   8   2  10        6.18        0.00     22.53 o 
   9   2  10       10.47        5.66      4.16 o 
  10   2  10      132.93      182.44     40.20 o 
  11   2  10       49.20       55.47     11.65 o 
  12   2  10      446.65      442.13     19.58 o 
  13   2  10      101.70      139.28     20.08 o 
  14   2  10      188.43      220.34     27.41 o 
  15   2  10       68.02       89.25     15.85 o 
  16   2  10      151.08      176.28     17.94 o 
  17   2  10       86.99       90.65     26.52 o 
  18   2  10       77.12       97.88     20.97 o 
  19   2  10        0.10        0.00     55.00 o 
  20   2  10       44.97       30.30     34.49 o 
  21   2  10        9.22       18.64     24.70 o 
  22   2  10        2.88        0.00     68.52 o 
 -26   3  10        5.06        2.80      4.19 o 
 -25   3  10        0.10        0.00     25.75 o 
 -24   3  10        1.35        0.00      5.44 o 
 -23   3  10        0.32        0.00     19.01 o 
 -22   3  10        0.41        0.00      5.55 o 
 -21   3  10       33.97       36.81     11.15 o 
 -20   3  10      491.10      485.94     25.40 o 
 -19   3  10        0.27        0.00     27.06 o 
 -18   3  10      180.79      219.52     44.09 o 
 -17   3  10       42.86       53.37     44.31 o 
 -16   3  10     1032.81     1105.72     23.54 o 
 -15   3  10      499.75      487.66     16.31 o 
 -14   3  10     2004.30     2118.14     90.89 o 
 -13   3  10       47.82       80.63     44.98 o 
 -12   3  10     1119.22     1232.23     29.19 o 
 -11   3  10      126.04       93.92     25.88 o 
 -10   3  10      312.89      334.33     16.67 o 
  -9   3  10       19.79       16.68     12.25 o 
  -8   3  10      369.04      443.83     33.59 o 
  -7   3  10      201.77      187.68     12.89 o 
  -6   3  10      144.29      177.94     16.03 o 
  -5   3  10      434.46      450.97     26.71 o 
  -4   3  10       51.10       56.74     33.31 o 
  -3   3  10        3.23        0.00      8.77 o 
  -2   3  10      337.25      314.52      9.32 o 
  -1   3  10      123.40      124.50     11.19 o 
   0   3  10       27.62       24.55      7.27 o 
   1   3  10      116.77      138.83     18.50 o 
   2   3  10        0.03        0.00     19.65 o 
   3   3  10       90.49      128.28     30.25 o 
   4   3  10      108.14      139.06     31.85 o 
   5   3  10     1170.01     1178.23     85.05 o 
   6   3  10       79.85       67.07     12.00 o 
   7   3  10     2964.79     3048.75     64.38 o 
   8   3  10      889.45      843.00     12.82 o 
   9   3  10      112.38      115.51     33.78 o 
  10   3  10      156.06      160.74     21.21 o 
  11   3  10       55.72       60.46     22.81 o 
  12   3  10        1.73        0.00     34.14 o 
  13   3  10      381.62      448.63     32.84 o 
  14   3  10       97.77      104.03     39.72 o 
  15   3  10       21.41       10.14     31.54 o 
  16   3  10        0.88        0.00      7.34 o 
  17   3  10        1.18        0.00     11.42 o 
  18   3  10        0.30        0.00     17.55 o 
  19   3  10       35.97       23.44     23.89 o 
  20   3  10       55.81       47.54     62.92 o 
 -23   4  10      133.26      224.66     58.73 o 
 -22   4  10        0.03        0.00     13.98 o 
 -21   4  10        0.07        0.00     27.97 o 
 -20   4  10      150.78      125.85     68.05 o 
 -19   4  10       64.26       50.80      3.26 o 
 -18   4  10       11.08       11.19     66.65 o 
 -17   4  10       15.08       31.23     51.74 o 
 -16   4  10      122.74       99.28     10.25 o 
 -15   4  10      117.85      162.67     28.90 o 
 -14   4  10       73.41       83.90     59.19 o 
 -13   4  10        2.35        0.00      2.80 o 
 -12   4  10      664.66      633.89     23.30 o 
 -11   4  10       77.05       95.88     20.28 o 
 -10   4  10      196.92      191.58     15.88 o 
  -9   4  10       19.19       15.23     11.13 o 
  -8   4  10       24.52       30.86     12.32 o 
  -7   4  10       11.30       17.74     18.08 o 
  -6   4  10     1165.77     1327.79     29.71 o 
  -5   4  10       97.74      139.79     16.87 o 
  -4   4  10        1.09        0.00     27.76 o 
  -3   4  10       47.14       40.77      6.10 o 
  -2   4  10       20.53       18.29      0.74 o 
  -1   4  10      340.41      356.15     16.69 o 
   0   4  10      540.74      508.13     22.50 o 
   1   4  10        0.01        0.00     25.20 o 
   2   4  10        7.91        4.48     10.24 o 
   3   4  10      470.44      491.75     19.44 o 
   4   4  10        7.52        0.75     14.65 o 
   5   4  10      146.63      204.26     21.04 o 
   6   4  10      168.99      197.41     32.63 o 
   7   4  10        1.68        0.00     33.56 o 
   8   4  10      208.17      216.48     37.43 o 
   9   4  10      208.61      219.70     21.44 o 
  10   4  10       10.82        7.77      3.59 o 
  11   4  10       11.35       13.59     30.54 o 
  12   4  10       15.32        2.57     13.28 o 
  13   4  10       57.64       70.46     40.44 o 
  14   4  10        4.58        0.00      2.74 o 
  15   4  10        0.74        0.00     25.98 o 
  16   4  10       15.41       11.82     22.87 o 
  17   4  10       17.04       16.43     10.57 o 
  18   4  10       18.68       25.48     20.62 o 
 -21   5  10        0.08        0.00     39.15 o 
 -20   5  10        0.12        0.00     10.14 o 
 -19   5  10        1.76        0.00     17.01 o 
 -18   5  10        0.43        0.00      5.02 o 
 -17   5  10       26.96       36.01     36.64 o 
 -16   5  10       10.21        0.76     46.86 o 
 -15   5  10      185.53      210.99     17.94 o 
 -14   5  10        0.95        8.08     22.53 o 
 -13   5  10        1.62        0.00     15.94 o 
 -12   5  10       70.57      181.78     65.25 o 
 -11   5  10        3.40        0.00     24.24 o 
 -10   5  10       39.83       31.23     12.12 o 
  -9   5  10      126.24      122.58     23.77 o 
  -8   5  10      163.94      179.99     25.41 o 
  -7   5  10       20.36        8.79     16.41 o 
  -6   5  10        8.54        0.00     20.16 o 
  -5   5  10        4.69        0.00      5.02 o 
  -4   5  10      379.90      410.79     23.01 o 
  -3   5  10      124.52      181.69     24.16 o 
  -2   5  10      410.60      401.94     15.78 o 
  -1   5  10       19.37       10.51     18.12 o 
   0   5  10       15.38       13.62      3.83 o 
   1   5  10       25.87       24.98     24.23 o 
   2   5  10       18.24        4.32      2.78 o 
   3   5  10       28.28       26.21      6.84 o 
   4   5  10       32.22       39.64     24.66 o 
   5   5  10       84.41       76.54     10.24 o 
   6   5  10      102.64       99.82     38.69 o 
   7   5  10       47.86       36.36      4.66 o 
   8   5  10        1.63        0.00     12.31 o 
   9   5  10        0.50        0.00     30.27 o 
  10   5  10       18.97       15.66     12.12 o 
  11   5  10       35.25       24.58      8.21 o 
  12   5  10       26.90       48.58     36.55 o 
  13   5  10        0.19        0.00      4.66 o 
  14   5  10       37.39       30.64      7.46 o 
 -15   6  10        0.00        0.00      5.11 o 
 -14   6  10      119.27      142.74     43.32 o 
 -13   6  10       10.06       22.60     24.57 o 
 -12   6  10       20.33        2.06     10.21 o 
 -11   6  10       19.77       11.19     30.76 o 
 -10   6  10       15.83        0.93     13.98 o 
  -9   6  10       76.97       74.58      8.39 o 
  -8   6  10        1.66       13.52     35.89 o 
  -7   6  10       32.93       29.30     16.44 o 
  -6   6  10        3.21        0.00      2.33 o 
  -5   6  10       61.19       92.95     25.13 o 
  -4   6  10      298.51      283.76     35.73 o 
  -3   6  10        0.65        0.00      5.53 o 
  -2   6  10       14.71       15.10      8.62 o 
  -1   6  10        7.69       13.22     18.48 o 
   0   6  10       76.26       96.69     16.83 o 
   1   6  10       28.02       51.81     38.37 o 
   2   6  10       13.11        7.06     36.84 o 
   3   6  10       22.48       21.86     13.05 o 
   4   6  10        3.89        0.00     18.69 o 
   5   6  10      136.71      128.36      4.45 o 
   6   6  10       94.64      113.61      6.93 o 
   7   6  10       10.10        0.00     48.94 o 
   8   6  10       17.11       26.80     26.51 o 
   9   6  10        0.34        0.00      4.66 o 
  -6   7  10       28.17       23.30     16.78 o 
  -5   7  10       27.38        8.86     42.88 o 
  -4   7  10       16.71       20.51     35.42 o 
  -3   7  10       18.86       14.45      0.47 o 
  -2   7  10       90.36      188.30     50.80 o 
  -1   7  10       10.38        0.00     63.39 o 
   0   7  10       16.55       33.56     50.34 o 
 -28   1  11       65.95       66.53     16.80 o 
 -27   1  11        0.04        0.00      3.25 o 
 -26   1  11        1.04        0.00      4.62 o 
 -25   1  11        9.05       17.54     36.88 o 
 -24   1  11       43.76       42.74      8.96 o 
 -23   1  11        0.01        0.00     15.86 o 
 -22   1  11       43.25       42.47     14.54 o 
 -21   1  11       36.33       30.47      7.65 o 
 -20   1  11       29.30       30.06     22.00 o 
 -19   1  11      307.03      325.92     27.02 o 
 -18   1  11      594.97      561.05     22.51 o 
 -17   1  11       98.80       95.08     17.02 o 
 -16   1  11       21.26       14.16      3.65 o 
 -15   1  11      163.83      198.44     19.61 o 
 -14   1  11       89.41      102.95      6.53 o 
 -13   1  11       86.54       82.69      9.96 o 
 -12   1  11      131.34      142.48     15.96 o 
 -11   1  11       76.35       99.90     24.69 o 
 -10   1  11      457.75      458.66     17.62 o 
  -9   1  11       10.89        2.54      4.42 o 
  -8   1  11       23.94       21.64      1.96 o 
  -7   1  11      187.26      194.88     16.27 o 
  -6   1  11     1736.82     1719.08     21.16 o 
  -5   1  11      242.79      271.13     15.51 o 
  -4   1  11        4.38        0.00      2.16 o 
  -3   1  11      239.33      277.42     14.04 o 
  -2   1  11      117.78      121.33     13.33 o 
  -1   1  11      394.09      391.87     12.40 o 
   0   1  11     1764.52     1819.16     16.13 o 
   1   1  11       15.34       15.88      9.01 o 
   2   1  11      127.98      171.85     25.50 o 
   3   1  11        0.78        0.00     21.27 o 
   4   1  11       53.78       57.22     18.02 o 
   5   1  11       81.09       78.37     25.36 o 
   6   1  11        5.57        1.94      4.45 o 
   7   1  11       56.94       45.14      6.06 o 
   8   1  11      354.19      358.84     11.17 o 
   9   1  11      296.44      322.18     19.08 o 
  10   1  11       62.12       46.65      7.13 o 
  11   1  11       82.92      109.30     23.12 o 
  12   1  11       75.81       75.37     15.13 o 
  13   1  11      221.75      210.64     25.17 o 
  14   1  11       44.40       38.05     15.61 o 
  15   1  11       19.48        8.88     18.24 o 
  16   1  11       33.17       29.36     10.72 o 
  17   1  11      127.21      129.58     15.85 o 
  18   1  11       66.24      102.54     22.84 o 
  19   1  11       80.27      156.14     45.68 o 
  20   1  11        0.86        0.00     52.20 o 
  21   1  11       15.62       13.05     38.22 o 
  22   1  11      141.68      181.31     36.36 o 
 -28   2  11        0.82       24.70     62.46 o 
 -27   2  11        0.07        0.00      3.73 o 
 -26   2  11       15.82        1.67     20.26 o 
 -25   2  11       17.39       12.03     28.97 o 
 -24   2  11       16.36        7.30     27.33 o 
 -23   2  11       47.54       57.56     22.01 o 
 -22   2  11       97.88       93.21     25.02 o 
 -21   2  11       33.52       58.24     31.43 o 
 -20   2  11       74.11       58.18     14.36 o 
 -19   2  11       25.27       14.11      8.43 o 
 -18   2  11       65.76       57.75      2.21 o 
 -17   2  11       14.72       13.70     31.05 o 
 -16   2  11     1625.13     1714.15     41.12 o 
 -15   2  11       30.47       51.94     25.09 o 
 -14   2  11       38.21       28.21      4.84 o 
 -13   2  11      108.46      162.87     20.93 o 
 -12   2  11       14.98       32.78     32.10 o 
 -11   2  11      561.29      551.78     22.98 o 
 -10   2  11      201.07      185.99     12.58 o 
  -9   2  11      447.00      490.41     13.93 o 
  -8   2  11        0.14        0.00     12.30 o 
  -7   2  11       10.75       20.32     23.64 o 
  -6   2  11     1109.68     1090.98     88.58 o 
  -5   2  11      175.74      176.50      5.16 o 
  -4   2  11      102.78      139.28     12.58 o 
  -3   2  11      138.50      114.44     17.02 o 
  -2   2  11      749.36      745.16     30.59 o 
  -1   2  11      147.74      144.07     36.24 o 
   0   2  11       20.61       24.19     23.92 o 
   1   2  11      133.67      146.16     15.52 o 
   2   2  11      285.49      295.11     27.90 o 
   3   2  11      201.51      228.04     11.68 o 
   4   2  11      206.61      242.93     15.76 o 
   5   2  11      431.05      457.54     32.07 o 
   6   2  11        9.73        0.26      5.10 o 
   7   2  11      369.26      355.61     23.85 o 
   8   2  11      131.23      125.66     21.69 o 
   9   2  11      166.22      161.41     14.13 o 
  10   2  11      249.48      258.66     24.75 o 
  11   2  11      388.68      381.59     12.12 o 
  12   2  11      547.31      517.48     23.30 o 
  13   2  11       35.70       24.45     20.37 o 
  14   2  11        1.10        0.00     38.74 o 
  15   2  11       95.60      100.49     16.68 o 
  16   2  11       13.23        1.34     15.15 o 
  17   2  11       15.85       17.70     16.02 o 
  18   2  11        1.52        1.86     27.03 o 
  19   2  11       36.54       32.63     15.38 o 
  20   2  11       86.96       73.18      7.92 o 
  21   2  11       73.15       49.41      6.53 o 
 -25   3  11       15.98        9.18     14.98 o 
 -24   3  11        4.14        0.00     46.31 o 
 -23   3  11       34.68       72.84     25.40 o 
 -22   3  11       42.91       35.20     17.13 o 
 -21   3  11       20.65       24.19     20.00 o 
 -20   3  11       68.13       55.58     13.05 o 
 -19   3  11      124.78      167.97     29.36 o 
 -18   3  11       31.03       27.01     36.75 o 
 -17   3  11     1939.91     2153.84     37.75 o 
 -16   3  11       64.77       53.14      4.37 o 
 -15   3  11      653.13      627.39     10.64 o 
 -14   3  11        7.82        0.00     41.61 o 
 -13   3  11      323.44      368.85     27.43 o 
 -12   3  11       28.79       27.68      8.56 o 
 -11   3  11       16.77        7.65     15.74 o 
 -10   3  11       16.67       14.06     31.84 o 
  -9   3  11       22.26       11.86      6.94 o 
  -8   3  11      616.33      605.05     14.08 o 
  -7   3  11       15.02        5.71      5.02 o 
  -6   3  11        0.95        0.00     20.14 o 
  -5   3  11      354.07      374.73     21.62 o 
  -4   3  11      315.85      317.65     22.91 o 
  -3   3  11       69.05       84.74     19.80 o 
  -2   3  11       62.86       64.68     26.82 o 
  -1   3  11       88.21       66.84      6.22 o 
   0   3  11       15.85        6.03     23.67 o 
   1   3  11       11.67        0.83      5.52 o 
   2   3  11      256.71      328.73     22.87 o 
   3   3  11        7.92       13.59     36.04 o 
   4   3  11       82.96      101.68     20.67 o 
   5   3  11      401.22      375.71      9.99 o 
   6   3  11      179.27      215.77     25.64 o 
   7   3  11      257.48      250.59     11.80 o 
   8   3  11     3090.83     3018.77     15.18 o 
   9   3  11     1065.27     1053.79     24.49 o 
  10   3  11       57.12       43.35     42.66 o 
  11   3  11       11.71        0.98      5.36 o 
  12   3  11      262.58      259.51      2.79 o 
  13   3  11       22.18       17.74     13.66 o 
  14   3  11       58.36       63.33     34.74 o 
  15   3  11       32.35       26.44     21.04 o 
  16   3  11       19.03       11.08     39.69 o 
  17   3  11        7.61       15.63     19.17 o 
  18   3  11        3.61        0.00     17.24 o 
  19   3  11        5.75        0.00     14.22 o 
 -24   4  11       20.34       21.91     28.43 o 
 -23   4  11        3.87        0.00     15.38 o 
 -22   4  11        0.09        0.00     15.48 o 
 -21   4  11       35.90       39.11     34.77 o 
 -20   4  11        0.01        0.37     23.27 o 
 -19   4  11       23.85       24.04     12.58 o 
 -18   4  11       87.25      105.42     38.72 o 
 -17   4  11       52.87       54.30      6.44 o 
 -16   4  11       76.11       76.22     35.64 o 
 -15   4  11        3.01        0.00      8.39 o 
 -14   4  11        0.55        0.00     31.47 o 
 -13   4  11        1.15        0.00     24.71 o 
 -12   4  11      156.56      225.72     23.85 o 
 -11   4  11      254.41      291.88     16.78 o 
 -10   4  11       92.19      131.31     18.32 o 
  -9   4  11        2.00        0.00      6.11 o 
  -8   4  11      278.37      295.15     18.53 o 
  -7   4  11      394.27      394.87     17.34 o 
  -6   4  11      214.16      254.18     18.64 o 
  -5   4  11       31.73       25.65      4.50 o 
  -4   4  11       61.52       60.58     38.76 o 
  -3   4  11      551.94      564.35     28.73 o 
  -2   4  11       47.69       41.78      7.18 o 
  -1   4  11        1.04        0.00     28.54 o 
   0   4  11        6.06        0.00     13.95 o 
   1   4  11      331.33      325.81     21.97 o 
   2   4  11       31.11       15.63     12.91 o 
   3   4  11      107.01      166.70     19.48 o 
   4   4  11       31.15       49.88     26.79 o 
   5   4  11      292.30      327.00     21.64 o 
   6   4  11      115.17      105.57     18.64 o 
   7   4  11      242.69      251.23      9.79 o 
   8   4  11       60.71       65.89      8.79 o 
   9   4  11      104.14      111.35     38.55 o 
  10   4  11      129.65      195.96     28.65 o 
  11   4  11       46.11       59.37     24.92 o 
  12   4  11       10.95       25.51     41.84 o 
  13   4  11       44.54       47.04     29.49 o 
  14   4  11       11.58        0.00     10.58 o 
  15   4  11       10.28        1.65     19.37 o 
  16   4  11        4.97       10.95     15.15 o 
  17   4  11       26.23       23.09     16.60 o 
 -19   5  11       16.38       21.44     27.50 o 
 -18   5  11        2.30        0.00     22.37 o 
 -17   5  11       51.40       41.48     25.64 o 
 -16   5  11       14.86       13.05     16.31 o 
 -15   5  11       57.52       78.77     31.80 o 
 -14   5  11        3.23        0.00     27.81 o 
 -13   5  11       32.41       29.57     26.56 o 
 -12   5  11        0.79        0.00     12.14 o 
 -11   5  11      102.98      168.61     25.07 o 
 -10   5  11        0.33        0.00     33.09 o 
  -9   5  11        3.64        8.92     39.73 o 
  -8   5  11      324.61      358.45     28.52 o 
  -7   5  11       63.87       67.15     11.19 o 
  -6   5  11       77.64      123.26     33.70 o 
  -5   5  11       42.95       64.83     34.09 o 
  -4   5  11       10.18        0.00     25.18 o 
  -3   5  11      124.83      162.30     20.74 o 
  -2   5  11       36.81       40.07     23.37 o 
  -1   5  11        8.71        0.00      9.63 o 
   0   5  11      151.59      183.05     28.04 o 
   1   5  11      115.82      145.59     32.22 o 
   2   5  11      481.53      490.85     16.00 o 
   3   5  11        3.76        0.00     19.81 o 
   4   5  11       12.12       30.44     47.31 o 
   5   5  11        0.28        0.00      5.13 o 
   6   5  11       99.02      126.20     28.23 o 
   7   5  11        1.52        0.00     41.02 o 
   8   5  11        9.71        4.92     20.04 o 
   9   5  11       13.70        5.22     21.64 o 
  10   5  11        5.86        4.79     25.14 o 
  11   5  11       11.86       20.74     14.29 o 
  12   5  11        0.04        0.00     10.34 o 
  13   5  11        0.10        0.00     26.83 o 
 -14   6  11        5.21       10.72     62.92 o 
 -13   6  11       17.22       36.37     14.45 o 
 -12   6  11      195.07      212.73     16.43 o 
 -11   6  11        1.29        0.00     36.50 o 
 -10   6  11       35.31       31.38     20.84 o 
  -9   6  11       44.26       30.62     20.28 o 
  -8   6  11        0.37        0.00     15.12 o 
  -7   6  11       10.01        4.17      4.18 o 
  -6   6  11        3.35        0.00      5.10 o 
  -5   6  11       10.68        0.00      2.08 o 
  -4   6  11       14.71       20.51     26.13 o 
  -3   6  11        5.44        4.74      5.14 o 
  -2   6  11      152.97      161.67     14.71 o 
  -1   6  11        2.01        0.00     12.26 o 
   0   6  11       95.51       84.88     25.33 o 
   1   6  11       60.09       57.13     12.06 o 
   2   6  11       22.96        9.02     35.08 o 
   3   6  11       23.32       13.11      3.26 o 
   4   6  11       16.10        8.96      3.26 o 
   5   6  11        6.54       10.25     19.60 o 
   6   6  11       15.24        5.64     28.42 o 
   7   6  11        4.07        0.00     20.51 o 
 -28   0  12       12.77        1.86     41.48 o 
 -27   0  12       75.89      102.08     68.98 o 
 -26   0  12       24.50       14.92     69.45 o 
 -25   0  12        6.64        7.46      5.13 o 
 -24   0  12       60.61       53.60      1.86 o 
 -23   0  12      220.46      314.62     59.19 o 
 -22   0  12       44.93       43.81     66.19 o 
 -21   0  12       14.23       19.11     54.07 o 
 -20   0  12      257.62      270.34     31.69 o 
 -19   0  12       45.56       65.41     10.37 o 
 -18   0  12      707.08      679.11     29.32 o 
 -16   0  12      594.53      669.71     32.68 o 
 -15   0  12      190.20      185.46     14.50 o 
 -14   0  12     1167.02     1154.39     68.98 o 
 -13   0  12      357.80      370.60     18.34 o 
 -12   0  12      371.28      382.18     20.93 o 
 -11   0  12      323.09      307.50     37.93 o 
 -10   0  12       11.20        5.81     15.49 o 
  -9   0  12     1864.74     1945.26     33.33 o 
  -8   0  12      589.08      587.50     12.84 o 
  -7   0  12      374.28      373.67     14.54 o 
  -6   0  12        7.95        0.00     13.98 o 
  -5   0  12     3875.33     3648.18     28.43 o 
  -4   0  12       97.57      128.54     25.55 o 
  -3   0  12     2444.87     2289.52    101.84 o 
  -2   0  12       26.56       19.68     33.80 o 
  -1   0  12      518.81      553.07     29.46 o 
   0   0  12     1105.65     1245.26     48.71 o 
   1   0  12       79.49       47.54     22.84 o 
   2   0  12       73.20       61.69     20.82 o 
   3   0  12      252.03      252.26     11.50 o 
   4   0  12      249.35      249.81     32.86 o 
   5   0  12      671.28      657.72     25.29 o 
   6   0  12       69.04       76.49      4.18 o 
   7   0  12       85.82      153.36     21.83 o 
   8   0  12     1678.20     1686.22     92.05 o 
   9   0  12      168.12      241.05     34.68 o 
  10   0  12      244.55      357.19     43.98 o 
  11   0  12        7.76        9.55     22.39 o 
  12   0  12      230.65      220.70     26.33 o 
  13   0  12        1.48        0.00     10.25 o 
 -28   1  12       19.95       22.30     34.23 o 
 -27   1  12        4.98        0.00      2.78 o 
 -26   1  12       93.48      100.78      5.93 o 
 -25   1  12       12.77        9.52     23.07 o 
 -24   1  12       62.86       62.91      4.83 o 
 -23   1  12        3.46        0.00     12.74 o 
 -22   1  12        8.13        0.00      8.23 o 
 -21   1  12        5.66        0.00     15.57 o 
 -20   1  12       60.43       53.32      9.29 o 
 -19   1  12      475.78      502.58     11.43 o 
 -18   1  12      136.12      131.09     13.38 o 
 -17   1  12       18.04        3.96      8.48 o 
 -16   1  12       29.00       14.96      4.57 o 
 -15   1  12      137.05      167.50     11.72 o 
 -14   1  12       15.99        8.61      6.53 o 
 -13   1  12        1.40        0.00      7.41 o 
 -12   1  12       25.51       27.64     12.15 o 
 -11   1  12      102.64       97.92      8.51 o 
 -10   1  12      153.76      203.33     16.92 o 
  -9   1  12        7.81        0.00      4.92 o 
  -8   1  12        5.65       14.77     24.22 o 
  -7   1  12      572.44      603.40     22.82 o 
  -6   1  12       73.64       90.90     20.76 o 
  -5   1  12     1457.64     1687.45     62.36 o 
  -4   1  12      289.79      262.99     11.36 o 
  -3   1  12      456.56      445.84     19.28 o 
  -2   1  12        0.00        0.00      8.37 o 
  -1   1  12       25.39       11.46     23.66 o 
   0   1  12        2.45        0.00     24.50 o 
   1   1  12      504.96      489.91     20.09 o 
   2   1  12      170.56      184.15     25.32 o 
   3   1  12       97.66       90.18     23.79 o 
   4   1  12       47.54       55.26      9.05 o 
   5   1  12      216.58      186.53     14.81 o 
   6   1  12      134.50      116.99      6.04 o 
   7   1  12       25.76       30.65     21.70 o 
   8   1  12       31.73       18.77     15.71 o 
   9   1  12      174.09      192.03     36.91 o 
  10   1  12      551.44      514.96     33.56 o 
  11   1  12      279.24      291.76     23.40 o 
  12   1  12        1.47        0.00      7.13 o 
  13   1  12       47.07       33.16     15.75 o 
  14   1  12       28.81       53.41     31.80 o 
  15   1  12       25.92       31.88     29.80 o 
  16   1  12       33.87       22.37     14.92 o 
  17   1  12      140.16      150.08     27.50 o 
  18   1  12       13.37       21.44     23.77 o 
  19   1  12       58.58       46.61      4.66 o 
  20   1  12        0.04        0.00     39.15 o 
 -27   2  12        6.40        0.00     68.52 o 
 -26   2  12       18.40       32.16     46.61 o 
 -25   2  12       37.23       20.97      7.92 o 
 -24   2  12       63.23       58.73     35.42 o 
 -23   2  12       29.90       16.79      8.58 o 
 -22   2  12       20.92       22.60     32.10 o 
 -21   2  12       37.72       70.63     23.99 o 
 -20   2  12       41.93       44.34     14.20 o 
 -19   2  12        5.49        7.07     25.89 o 
 -18   2  12       56.83       57.56     28.04 o 
 -17   2  12       44.21       52.87     37.75 o 
 -16   2  12      146.90      199.30     24.70 o 
 -15   2  12       47.07       31.71      9.22 o 
 -14   2  12      315.33      376.44     17.49 o 
 -13   2  12       15.48       13.42     16.02 o 
 -12   2  12        1.47        1.57      8.23 o 
 -11   2  12       79.30       75.18     14.56 o 
 -10   2  12      363.93      390.44     23.88 o 
  -9   2  12      710.13      675.64      7.36 o 
  -8   2  12      113.48      101.64      6.80 o 
  -7   2  12        4.84        0.00     18.02 o 
  -6   2  12      259.76      288.89     15.77 o 
  -5   2  12       22.85       11.28      7.97 o 
  -4   2  12      265.71      259.22     27.45 o 
  -3   2  12      101.22      120.56     18.98 o 
  -2   2  12      173.18      160.44     11.84 o 
  -1   2  12      260.32      308.85     21.67 o 
   0   2  12       74.36       77.23     21.88 o 
   1   2  12      636.38      665.84     25.18 o 
   2   2  12      169.29      197.22     16.87 o 
   3   2  12      376.77      361.38     19.19 o 
   4   2  12      508.58      487.41      7.46 o 
   5   2  12        7.89       16.66     37.89 o 
   6   2  12      147.22      159.95     24.87 o 
   7   2  12       66.54       71.60     23.34 o 
   8   2  12      453.84      453.26     20.54 o 
   9   2  12       39.61       29.31      6.60 o 
  10   2  12       15.41       25.50     35.87 o 
  11   2  12      330.79      320.01     10.95 o 
  12   2  12        0.38        0.00      1.46 o 
  13   2  12       68.86       68.84      6.53 o 
  14   2  12       16.22       27.57     26.80 o 
  15   2  12       14.65       22.29     27.41 o 
  16   2  12      111.07      130.12     24.70 o 
  17   2  12        6.81       21.86     28.41 o 
  18   2  12        0.13        0.00     25.17 o 
  19   2  12       20.42       27.03     27.50 o 
  20   2  12       47.81       39.15     30.76 o 
 -25   3  12       47.36       79.44     19.41 o 
 -24   3  12       34.42       27.51     13.25 o 
 -23   3  12       99.65      114.68     22.05 o 
 -22   3  12       10.93        2.17     21.06 o 
 -21   3  12        6.55        0.00     17.76 o 
 -20   3  12       22.29       14.17      4.89 o 
 -19   3  12       46.11       42.16      4.11 o 
 -18   3  12       50.62       80.44     16.93 o 
 -17   3  12      100.42       77.87     21.91 o 
 -16   3  12      288.40      279.50     20.28 o 
 -15   3  12      741.57      717.03      9.13 o 
 -14   3  12      741.41      740.52     26.57 o 
 -13   3  12      247.24      271.01     15.77 o 
 -12   3  12      272.18      360.18     28.82 o 
 -11   3  12       25.77        8.17      8.15 o 
 -10   3  12      366.02      349.51     14.62 o 
  -9   3  12       55.03       59.71     18.20 o 
  -8   3  12        2.33        3.27     24.71 o 
  -7   3  12        3.90        0.00      8.04 o 
  -6   3  12      433.70      475.05     22.50 o 
  -5   3  12       18.51       17.76      8.34 o 
  -4   3  12      168.75      181.95     25.34 o 
  -3   3  12      222.31      219.85     19.26 o 
  -2   3  12     1158.44     1182.20     55.66 o 
  -1   3  12        5.79        0.00     12.34 o 
   0   3  12       17.73        8.59      4.85 o 
   1   3  12       61.35       47.53      9.34 o 
   2   3  12      667.90      694.37     30.07 o 
   3   3  12      275.36      265.20     29.99 o 
   4   3  12       91.76      101.59     22.47 o 
   5   3  12      480.83      441.96     29.09 o 
   6   3  12        8.05        4.79     19.26 o 
   7   3  12      948.00      901.14    156.38 o 
   8   3  12        0.55        0.00     44.99 o 
   9   3  12      612.64      567.54     19.20 o 
  10   3  12       91.26      106.06     30.09 o 
  11   3  12       25.48       20.78     25.30 o 
  12   3  12        3.75        0.49     38.36 o 
  13   3  12       56.03       71.20     26.92 o 
  14   3  12       66.25       79.44     23.88 o 
  15   3  12        0.68        0.00     22.41 o 
  16   3  12        2.78        0.00     36.39 o 
  17   3  12        6.85       24.70     34.56 o 
  18   3  12        5.32        0.00     27.85 o 
 -23   4  12       19.59        6.06     20.97 o 
 -22   4  12       14.89       18.64     34.10 o 
 -21   4  12        9.07        1.21      4.75 o 
 -20   4  12       22.48       24.43     22.76 o 
 -19   4  12       65.72       81.18     29.38 o 
 -18   4  12       76.19       75.17     22.87 o 
 -17   4  12      109.06      159.22     39.75 o 
 -16   4  12      182.53      203.32     10.95 o 
 -15   4  12      175.52      261.98     27.29 o 
 -14   4  12       77.73       87.46     24.70 o 
 -13   4  12      822.66      765.41     11.42 o 
 -12   4  12        2.41        0.00      2.71 o 
 -11   4  12       40.58       61.12     21.62 o 
 -10   4  12      438.19      425.14     16.42 o 
  -9   4  12      478.79      516.95     26.54 o 
  -8   4  12       31.70       40.79     12.40 o 
  -7   4  12       30.87       24.71     12.15 o 
  -6   4  12       75.08       69.92      4.32 o 
  -5   4  12       79.99       73.69     18.32 o 
  -4   4  12      136.87      120.64     19.57 o 
  -3   4  12       21.97       21.19      5.88 o 
  -2   4  12       30.94       35.49     24.50 o 
  -1   4  12      248.81      235.72      9.59 o 
   0   4  12        4.04        0.00      6.16 o 
   1   4  12        1.71        0.00     11.78 o 
   2   4  12        5.16        0.00      7.55 o 
   3   4  12       69.40       55.72      6.53 o 
   4   4  12      209.68      229.65     20.69 o 
   5   4  12       65.84       54.53      2.10 o 
   6   4  12       21.59       24.58      7.69 o 
   7   4  12       29.78       44.05     26.26 o 
   8   4  12       18.61       10.98      6.29 o 
   9   4  12      321.73      390.04     32.33 o 
  10   4  12      202.32      249.30     24.27 o 
  11   4  12       98.37      136.41     32.74 o 
  12   4  12       77.30       70.19     33.34 o 
  13   4  12        9.10        8.40     24.33 o 
  14   4  12       19.04       14.30      3.96 o 
  15   4  12        8.91       17.55     19.11 o 
  16   4  12       14.85       19.05     14.04 o 
 -19   5  12       52.96       48.35      5.44 o 
 -18   5  12        3.67        0.00     27.18 o 
 -17   5  12        3.20        0.70      8.62 o 
 -16   5  12       12.64        6.02     35.89 o 
 -15   5  12        9.37        6.44     24.95 o 
 -14   5  12       89.29       72.71      3.50 o 
 -13   5  12       12.70       11.18     17.48 o 
 -12   5  12       16.37       21.65     13.13 o 
 -11   5  12      100.89      104.93      6.53 o 
 -10   5  12        0.06        0.00      5.38 o 
  -9   5  12       16.29       12.84     25.19 o 
  -8   5  12        1.81        0.00      8.44 o 
  -7   5  12       76.08       74.41     12.13 o 
  -6   5  12       89.58       89.64     23.22 o 
  -5   5  12       12.19        0.00      5.69 o 
  -4   5  12       25.07       18.68      1.86 o 
  -3   5  12        1.88        0.00      6.71 o 
  -2   5  12        2.74        0.00     11.18 o 
  -1   5  12      120.12      118.25     29.69 o 
   0   5  12       70.23       70.20     27.98 o 
   1   5  12        1.46        0.00      6.96 o 
   2   5  12       86.60       91.98     12.27 o 
   3   5  12        1.17        0.00     12.67 o 
   4   5  12        2.41        0.00     36.06 o 
   5   5  12        0.32        0.00     27.96 o 
   6   5  12       66.76       58.96     14.36 o 
   7   5  12        5.31        0.47     25.17 o 
   8   5  12       33.34       41.67     21.59 o 
   9   5  12        6.02        5.08     37.45 o 
  10   5  12        6.56       27.66     37.03 o 
  11   5  12        2.80        0.31      9.59 o 
  12   5  12       14.21       23.30     26.57 o 
 -12   6  12        1.04        0.00      1.40 o 
 -11   6  12       34.94       40.40     35.73 o 
 -10   6  12       84.10      131.62     37.52 o 
  -9   6  12       35.28       40.10     17.07 o 
  -8   6  12       90.73      105.26     30.53 o 
  -7   6  12       13.81       18.43     32.50 o 
  -6   6  12      175.11      151.04     16.08 o 
  -5   6  12        5.81        1.24     15.50 o 
  -4   6  12       67.11       54.49      5.81 o 
  -3   6  12       15.70       26.74     17.42 o 
  -2   6  12       49.45       41.95     28.55 o 
  -1   6  12       11.28        6.38      9.33 o 
   0   6  12      246.71      260.77     11.19 o 
   1   6  12       72.45      151.80     29.47 o 
   2   6  12       29.38       40.69     37.35 o 
   3   6  12        0.01        0.00     34.27 o 
   4   6  12       12.66        9.47      7.46 o 
   5   6  12       13.88        9.89     26.27 o 
 -28   1  13       13.41        5.75      4.59 o 
 -27   1  13       55.43       83.62     14.68 o 
 -26   1  13       16.14        4.49     10.80 o 
 -25   1  13      144.70      158.20     31.80 o 
 -24   1  13       46.67       39.79      6.47 o 
 -23   1  13        0.07        0.00     41.86 o 
 -22   1  13        0.44        0.00      4.63 o 
 -21   1  13      112.75      181.62     26.18 o 
 -20   1  13       88.63       97.11      9.73 o 
 -19   1  13        5.27        0.00      3.68 o 
 -18   1  13        0.10        0.00     15.54 o 
 -17   1  13      675.21      650.82     16.58 o 
 -16   1  13      202.79      185.50     15.07 o 
 -15   1  13      121.19      136.29     18.67 o 
 -14   1  13       49.33       42.32     12.07 o 
 -13   1  13      180.25      177.67     28.87 o 
 -12   1  13       20.47       14.61     26.09 o 
 -11   1  13        6.78        2.80     17.52 o 
 -10   1  13       22.99       31.65     22.20 o 
  -9   1  13       27.78       29.13     13.76 o 
  -8   1  13      505.59      488.18     12.81 o 
  -7   1  13       68.40       81.00     26.35 o 
  -6   1  13        3.22        2.21     12.46 o 
  -5   1  13      201.88      227.14     14.36 o 
  -4   1  13      828.54      850.12     24.43 o 
  -3   1  13      152.30      196.03     15.12 o 
  -2   1  13        4.94        0.00     16.14 o 
  -1   1  13       89.46       99.12     16.68 o 
   0   1  13        9.14        0.00      8.22 o 
   1   1  13      107.75      116.97     12.09 o 
   2   1  13      114.18      124.62     28.52 o 
   3   1  13       42.25       41.76     16.31 o 
   4   1  13       30.28       27.03      7.51 o 
   5   1  13       22.61       23.08      9.31 o 
   6   1  13      469.98      498.13     16.57 o 
   7   1  13      332.39      368.99     18.38 o 
   8   1  13       49.93       35.62     12.59 o 
   9   1  13      287.71      258.73      7.11 o 
  10   1  13      127.92      167.50     22.04 o 
  11   1  13      120.63       98.73     42.18 o 
  12   1  13      131.28      124.34     39.32 o 
  13   1  13        7.39        2.11      5.01 o 
  14   1  13      148.69      186.48     14.03 o 
  15   1  13      282.28      339.67     26.98 o 
 -26   2  13        1.89        0.00     16.78 o 
 -25   2  13        7.33        0.00     66.65 o 
 -24   2  13        0.10        0.00     51.74 o 
 -23   2  13       32.09       43.28     34.72 o 
 -22   2  13        0.31        0.00      8.30 o 
 -21   2  13       95.81      121.40     13.31 o 
 -20   2  13      152.49      126.02     31.90 o 
 -19   2  13       99.57       96.65     23.07 o 
 -18   2  13      183.52      268.72     30.70 o 
 -17   2  13        7.28       22.14     28.51 o 
 -16   2  13       86.65      160.64     23.09 o 
 -15   2  13        1.09        0.00     12.75 o 
 -14   2  13      233.10      228.79     26.82 o 
 -13   2  13       10.07        0.00     13.93 o 
 -12   2  13      143.66      145.57     12.60 o 
 -11   2  13        6.47        2.96     18.62 o 
 -10   2  13       89.27       75.23     24.13 o 
  -9   2  13      455.14      460.28     26.86 o 
  -8   2  13      605.68      625.13     20.96 o 
  -7   2  13       32.33       31.14     17.05 o 
  -6   2  13      602.16      619.30     18.49 o 
  -5   2  13      142.25      117.77     10.91 o 
  -4   2  13      201.12      188.86      4.48 o 
  -3   2  13        5.14        0.06     20.72 o 
  -2   2  13       70.06       71.12      9.55 o 
  -1   2  13       66.79       51.01     25.88 o 
   0   2  13      321.40      351.58     19.00 o 
   1   2  13       46.84       43.78      6.74 o 
   2   2  13      118.71      107.50     15.53 o 
   3   2  13      586.34      594.16     12.66 o 
   4   2  13       37.02       29.07      2.75 o 
   5   2  13      637.83      620.23     34.75 o 
   6   2  13      169.65      201.21     13.14 o 
   7   2  13      315.33      354.98     32.73 o 
   8   2  13       38.97       30.76      8.18 o 
   9   2  13      480.03      512.57     36.41 o 
  10   2  13       87.20       93.79     28.78 o 
  11   2  13       10.05        0.97     18.46 o 
  12   2  13        1.46        0.00     24.84 o 
  13   2  13       48.11       51.66     14.04 o 
  14   2  13      129.75      163.23     22.61 o 
  15   2  13        0.02        0.00      7.78 o 
  16   2  13        1.10        0.00      7.40 o 
  17   2  13        3.55        1.86      8.86 o 
  18   2  13        0.12        6.06     35.42 o 
  19   2  13        6.58        8.86     29.36 o 
 -25   3  13       25.28       47.54     54.53 o 
 -24   3  13        1.14        0.00     23.06 o 
 -23   3  13        0.10        0.00     21.03 o 
 -22   3  13        3.03        0.00     15.01 o 
 -21   3  13       49.78       50.30      9.77 o 
 -20   3  13      101.34      124.94      6.03 o 
 -19   3  13       82.61      101.67     21.31 o 
 -18   3  13       12.42        0.00     25.18 o 
 -17   3  13      195.67      245.42     33.54 o 
 -16   3  13      104.56       94.51     24.83 o 
 -15   3  13      167.51      180.48     21.91 o 
 -14   3  13       52.61       43.79     21.44 o 
 -13   3  13       11.86       11.50      9.68 o 
 -12   3  13     1517.22     1504.37     76.84 o 
 -11   3  13      117.68      162.38     24.47 o 
 -10   3  13        9.70        0.20      8.41 o 
  -9   3  13      551.44      551.66     18.64 o 
  -8   3  13      439.32      434.15     12.80 o 
  -7   3  13      321.07      319.71     13.79 o 
  -6   3  13      112.57      135.80      6.78 o 
  -5   3  13      842.36      807.56     24.10 o 
  -4   3  13        9.78        0.00      7.82 o 
  -3   3  13     1036.02     1044.22     38.97 o 
  -2   3  13        0.17        0.00     15.14 o 
  -1   3  13      112.94      121.86     31.22 o 
   0   3  13      650.25      611.89     10.57 o 
   1   3  13      172.88      231.15     16.36 o 
   2   3  13      100.31      107.67      9.74 o 
   3   3  13      177.29      183.32      9.77 o 
   4   3  13      581.64      553.07     11.68 o 
   5   3  13       36.11       50.35     22.33 o 
   6   3  13      334.70      336.39      8.24 o 
   7   3  13        2.10        0.00      3.25 o 
   8   3  13      150.51      167.64     17.71 o 
   9   3  13       89.91       90.46      4.66 o 
  10   3  13       26.49       22.14      5.87 o 
  11   3  13      144.69      175.36     34.15 o 
  12   3  13       67.97       62.87      6.00 o 
  13   3  13       14.51       19.34     37.86 o 
  14   3  13        5.56        0.00     19.37 o 
  15   3  13       38.90       46.47     36.82 o 
  16   3  13        1.60        2.49     28.86 o 
  17   3  13        0.59        0.00     17.64 o 
 -23   4  13        0.27        8.39     57.33 o 
 -22   4  13       13.87       27.89     23.96 o 
 -21   4  13       11.08        2.32     14.68 o 
 -20   4  13        7.98        0.00     24.42 o 
 -19   4  13       25.69       11.84     32.50 o 
 -18   4  13      236.98      242.51     51.04 o 
 -17   4  13      266.87      272.82      8.36 o 
 -16   4  13        0.17        0.00     28.58 o 
 -15   4  13       34.38       28.01      2.62 o 
 -14   4  13        0.06        0.00     19.95 o 
 -13   4  13      119.65      114.18     16.52 o 
 -12   4  13        1.55        0.00      2.33 o 
 -11   4  13       11.30        0.34      3.61 o 
 -10   4  13      495.53      483.70     42.80 o 
  -9   4  13      177.54      216.46     31.44 o 
  -8   4  13        0.72        0.00     25.96 o 
  -7   4  13      297.32      311.19     29.76 o 
  -6   4  13       47.09       47.45     11.35 o 
  -5   4  13      367.24      383.94     31.01 o 
  -4   4  13        4.04        0.00     19.14 o 
  -3   4  13      260.89      283.43     26.68 o 
  -2   4  13        3.78        0.00     18.72 o 
  -1   4  13      301.66      334.04     25.35 o 
   0   4  13      300.72      308.19     26.87 o 
   1   4  13       68.44       53.47      4.43 o 
   2   4  13      291.58      303.64     19.46 o 
   3   4  13       20.50       27.38     16.42 o 
   4   4  13      306.77      377.23     28.38 o 
   5   4  13       55.84       46.72     34.11 o 
   6   4  13        0.10        0.00     63.86 o 
   7   4  13      222.42      268.54     16.99 o 
   8   4  13       15.37       44.04     32.78 o 
   9   4  13       79.51       83.31     12.21 o 
  10   4  13       18.73        4.57     31.60 o 
  11   4  13      227.75      236.47     33.79 o 
  12   4  13       39.69       38.49     31.53 o 
  13   4  13        0.23        0.00     11.65 o 
  14   4  13        0.05        0.00     22.82 o 
  15   4  13       16.44       12.12     19.11 o 
 -18   5  13        0.00        0.00      7.45 o 
 -17   5  13        0.03        0.00     22.49 o 
 -16   5  13        6.95        2.75      4.63 o 
 -15   5  13        0.26        0.00      7.31 o 
 -14   5  13       66.55      103.71     30.53 o 
 -13   5  13        9.96        0.00     19.77 o 
 -12   5  13       43.61       52.32      4.43 o 
 -11   5  13       68.95       60.59      0.93 o 
 -10   5  13        2.26        0.00     20.47 o 
  -9   5  13        5.39        0.00     12.82 o 
  -8   5  13        1.28        0.00     10.31 o 
  -7   5  13        2.65        9.71     27.81 o 
  -6   5  13       36.34       50.77     23.43 o 
  -5   5  13       37.30       28.81      8.50 o 
  -4   5  13       25.19       12.67     14.13 o 
  -3   5  13      101.21       86.24     34.05 o 
  -2   5  13       49.97      130.48     25.46 o 
  -1   5  13        3.25        0.00      8.19 o 
   0   5  13       31.61       38.96     10.92 o 
   1   5  13        1.44        0.00      9.59 o 
   2   5  13        1.44       10.21     15.84 o 
   3   5  13        0.04        0.00     14.59 o 
   4   5  13        1.59        0.57     13.05 o 
   5   5  13       20.83        8.92      5.19 o 
   6   5  13        3.16        0.00     47.08 o 
   7   5  13       11.55        4.89     28.79 o 
   8   5  13       20.92       17.38      9.58 o 
   9   5  13        1.65        0.00      8.86 o 
  10   5  13       35.50       52.90     39.51 o 
 -11   6  13       47.34       48.94      0.47 o 
 -10   6  13        0.06        0.00      7.15 o 
  -9   6  13        1.37        0.00     26.26 o 
  -8   6  13       23.46       19.57      5.70 o 
  -7   6  13       46.77       54.83     23.50 o 
  -6   6  13        0.31        0.00      7.66 o 
  -5   6  13       12.12       10.07      4.11 o 
  -4   6  13        1.76        5.67     21.69 o 
  -3   6  13       14.91       19.69     17.65 o 
  -2   6  13        0.51        0.00     24.91 o 
  -1   6  13       18.90        3.11      4.86 o 
   0   6  13        0.84        0.00     30.09 o 
   1   6  13        0.38        0.00     35.24 o 
   2   6  13       24.34       13.03     21.03 o 
   3   6  13       45.37       32.16     52.67 o 
 -27   0  14        0.74        0.00     38.22 o 
 -26   0  14        1.87        0.00      3.73 o 
 -25   0  14        3.13        0.00     41.48 o 
 -24   0  14      134.39      244.70     66.19 o 
 -23   0  14      226.63      243.30     37.29 o 
 -22   0  14       26.16       25.17     36.36 o 
 -21   0  14       26.73       47.08     63.39 o 
 -20   0  14      121.74      135.63     29.83 o 
 -19   0  14        1.88        0.00      3.96 o 
 -18   0  14      121.99      121.46     34.96 o 
 -17   0  14      693.88      690.39     22.33 o 
 -16   0  14      525.58      550.24     30.30 o 
 -15   0  14       74.95       64.07     10.03 o 
 -14   0  14      273.89      302.98     20.28 o 
 -13   0  14        5.23        0.00      4.43 o 
 -12   0  14       40.43       19.80     17.28 o 
 -11   0  14     1313.04     1461.15     19.89 o 
 -10   0  14      566.79      556.66     11.89 o 
  -9   0  14        0.09        0.00     25.35 o 
  -8   0  14       62.57       85.76     69.91 o 
  -7   0  14        0.10        0.00     33.09 o 
  -6   0  14      295.68      315.08     15.38 o 
  -5   0  14      127.61      179.45     37.75 o 
  -4   0  14       12.20        8.39     63.86 o 
  -3   0  14        2.69        0.00      1.86 o 
  -2   0  14        0.01        0.00     69.45 o 
  -1   0  14       91.53       98.35     56.40 o 
   0   0  14      646.89      593.81     12.12 o 
   1   0  14       89.17      172.46     64.32 o 
   2   0  14     1579.66     1864.86     62.92 o 
   3   0  14      369.56      371.01     68.05 o 
   4   0  14      496.63      454.45      1.86 o 
   5   0  14     1323.97     1543.25     55.47 o 
   6   0  14      205.21      185.04      4.66 o 
   7   0  14        6.49        0.00     55.00 o 
   8   0  14     1637.82     1623.88     41.02 o 
   9   0  14     1588.04     1809.86     45.68 o 
  10   0  14      198.71      190.17     13.98 o 
  11   0  14       19.10       19.11     33.56 o 
  12   0  14      190.05      184.57     13.52 o 
 -27   1  14        2.37        1.40      5.13 o 
 -26   1  14       25.41        6.99     27.50 o 
 -25   1  14      104.44      114.19     37.75 o 
 -24   1  14       11.93        2.80      5.59 o 
 -23   1  14      266.41      341.18     60.13 o 
 -22   1  14       11.83        9.32     68.98 o 
 -21   1  14        9.59        6.68     43.34 o 
 -20   1  14        8.08       14.29     14.36 o 
 -19   1  14       43.40       26.03     16.79 o 
 -18   1  14       15.95        6.15      5.13 o 
 -17   1  14      302.04      293.49     40.90 o 
 -16   1  14       19.81       28.45     23.64 o 
 -15   1  14        7.16        1.19     27.75 o 
 -14   1  14      168.30      154.56     23.22 o 
 -13   1  14      256.79      333.22     32.40 o 
 -12   1  14       21.91       25.45     20.28 o 
 -11   1  14      384.87      419.23     24.18 o 
 -10   1  14        0.00        0.00      8.05 o 
  -9   1  14      180.59      169.77     20.08 o 
  -8   1  14        0.15        0.00      1.99 o 
  -7   1  14      288.32      294.63     19.91 o 
  -6   1  14       81.51      114.99     15.62 o 
  -5   1  14      225.98      216.80      7.46 o 
  -4   1  14      118.77      139.60     16.20 o 
  -3   1  14      573.17      522.86      3.10 o 
  -2   1  14        7.39        0.00      8.08 o 
  -1   1  14      915.82      909.25     28.67 o 
   0   1  14        2.72        0.00      9.97 o 
   1   1  14       76.60       71.11     22.24 o 
   2   1  14      386.06      387.04     26.87 o 
   3   1  14      102.96      152.15     24.68 o 
   4   1  14      100.85      120.49      8.05 o 
   5   1  14        7.79        3.56     14.54 o 
   6   1  14        0.25        0.00      2.79 o 
   7   1  14      181.88      176.39     34.78 o 
   8   1  14      127.27      138.28     23.87 o 
   9   1  14       35.39       52.31     30.79 o 
  10   1  14        1.33        0.00     19.51 o 
  11   1  14       27.72       33.56     38.22 o 
  12   1  14        1.50        0.00     15.85 o 
  13   1  14       16.05       11.19     32.63 o 
  14   1  14      159.65      174.79      5.13 o 
 -26   2  14       80.09       82.50     20.51 o 
 -25   2  14        5.57        0.00     57.33 o 
 -24   2  14       59.39       60.13      4.19 o 
 -23   2  14      175.53      203.88     21.44 o 
 -22   2  14       55.03       70.02     32.89 o 
 -21   2  14      110.78      106.96     41.86 o 
 -20   2  14       22.19       26.08     11.76 o 
 -19   2  14       13.16        7.13     20.75 o 
 -18   2  14       19.88       21.33      8.52 o 
 -17   2  14        4.27        0.00     15.61 o 
 -16   2  14       48.00       63.20     20.02 o 
 -15   2  14       31.94       33.69     26.58 o 
 -14   2  14      545.72      578.18     38.72 o 
 -13   2  14       33.74       42.05     14.69 o 
 -12   2  14       80.13       69.39     13.84 o 
 -11   2  14      500.64      506.81     15.45 o 
 -10   2  14       33.46       49.66     22.58 o 
  -9   2  14       18.61       27.63     13.51 o 
  -8   2  14      620.17      599.19     23.67 o 
  -7   2  14      406.37      468.73     21.68 o 
  -6   2  14        0.45        0.00      1.29 o 
  -5   2  14      201.01      193.25     14.21 o 
  -4   2  14       83.37       77.90      4.71 o 
  -3   2  14       40.40       31.53      5.78 o 
  -2   2  14       69.62       91.08     33.69 o 
  -1   2  14      358.19      344.14     14.79 o 
   0   2  14        5.42        8.00      6.02 o 
   1   2  14      298.17      319.38     16.39 o 
   2   2  14      205.69      203.15     24.18 o 
   3   2  14       23.55       38.41     24.28 o 
   4   2  14       28.90       12.55      7.83 o 
   5   2  14       96.52       74.99      6.38 o 
   6   2  14        2.59        0.00      3.38 o 
   7   2  14       22.80       14.49     10.77 o 
   8   2  14        1.21        0.00      5.54 o 
   9   2  14      114.15      123.52      7.91 o 
  10   2  14       66.85       83.75      9.17 o 
  11   2  14      101.98      144.70     27.92 o 
  12   2  14       58.98       50.07     13.75 o 
  13   2  14      337.06      317.48     15.15 o 
  14   2  14       24.98       34.48      9.56 o 
  15   2  14       31.00       28.81     15.00 o 
  16   2  14       35.62       50.24     30.68 o 
  17   2  14       81.63      172.46     62.46 o 
 -24   3  14        0.42       13.07     43.82 o 
 -23   3  14       14.37        8.64     25.17 o 
 -22   3  14       14.81       13.33     22.81 o 
 -21   3  14       96.88       95.33     19.81 o 
 -20   3  14      331.78      365.84     20.51 o 
 -19   3  14      433.91      506.30     26.01 o 
 -18   3  14      437.33      494.57     18.01 o 
 -17   3  14       13.36        0.00     14.32 o 
 -16   3  14       76.04       63.97      7.43 o 
 -15   3  14      139.11      208.36     31.01 o 
 -14   3  14       10.24        1.65      4.17 o 
 -13   3  14       51.44       49.24      4.32 o 
 -12   3  14        0.17        0.00     23.01 o 
 -11   3  14        6.16        0.00     18.52 o 
 -10   3  14     1052.10     1215.56     46.91 o 
  -9   3  14       20.85        8.71      5.90 o 
  -8   3  14       29.46       29.54     22.89 o 
  -7   3  14      143.22      144.86      4.65 o 
  -6   3  14      467.44      478.43     18.41 o 
  -5   3  14        0.63        0.00     10.81 o 
  -4   3  14      267.54      250.01     10.07 o 
  -3   3  14      121.65      144.12     17.57 o 
  -2   3  14      282.05      316.81     24.40 o 
  -1   3  14      260.33      262.57     16.11 o 
   0   3  14      248.77      233.55     14.05 o 
   1   3  14      578.08      549.92     25.40 o 
   2   3  14      183.82      193.79     17.60 o 
   3   3  14        6.90        1.97     11.84 o 
   4   3  14        4.58        0.00      5.81 o 
   5   3  14       11.89        4.84      9.11 o 
   6   3  14      385.30      332.44     21.95 o 
   7   3  14       88.58       79.84      8.12 o 
   8   3  14       57.70       75.74     39.03 o 
   9   3  14      509.90      564.75     26.67 o 
  10   3  14      550.68      533.24      5.80 o 
  11   3  14      133.03      116.06     13.22 o 
  12   3  14        0.01        0.00     45.64 o 
  13   3  14        0.38        0.00      7.78 o 
  14   3  14       44.21       53.59     46.56 o 
  15   3  14        1.58       17.88     30.82 o 
  16   3  14        0.38        1.86     23.93 o 
 -22   4  14        3.91        0.00     16.78 o 
 -21   4  14        3.33        0.00     20.43 o 
 -20   4  14      155.77      182.71     30.06 o 
 -19   4  14      416.36      494.45     40.08 o 
 -18   4  14      260.65      287.91     22.33 o 
 -17   4  14       60.75       84.00     24.81 o 
 -16   4  14        1.68        0.00     10.25 o 
 -15   4  14       12.45       10.89      9.05 o 
 -14   4  14       19.74       34.01     25.98 o 
 -13   4  14        0.11        0.00     11.12 o 
 -12   4  14       61.61       65.48     46.94 o 
 -11   4  14        0.32        0.00     12.45 o 
 -10   4  14        2.57        0.00     19.00 o 
  -9   4  14        2.79        0.00     17.39 o 
  -8   4  14       11.40        7.31     33.27 o 
  -7   4  14       56.27       60.10     13.52 o 
  -6   4  14        3.45        0.00     23.70 o 
  -5   4  14       16.40       15.30     15.80 o 
  -4   4  14      299.76      297.95      9.73 o 
  -3   4  14      217.30      266.46     24.35 o 
  -2   4  14       30.77       24.21      7.95 o 
  -1   4  14        0.01        0.00      8.09 o 
   0   4  14        3.83        0.00      1.23 o 
   1   4  14       22.42       23.50      4.08 o 
   2   4  14       30.42       20.22     12.14 o 
   3   4  14      326.25      322.84     14.70 o 
   4   4  14      175.01      230.54     19.42 o 
   5   4  14       37.42       46.03     11.29 o 
   6   4  14      223.33      209.28     13.98 o 
   7   4  14       19.35       13.52     11.50 o 
   8   4  14      333.40      323.83     21.39 o 
   9   4  14      267.25      330.61     26.88 o 
  10   4  14      162.00      145.51     21.11 o 
  11   4  14        4.92       20.57     42.78 o 
  12   4  14       44.01       68.43     29.19 o 
  13   4  14       17.17        6.42     23.64 o 
 -16   5  14       45.42       40.32     34.37 o 
 -15   5  14        3.05        0.00     13.75 o 
 -14   5  14        0.57        0.00     16.49 o 
 -13   5  14        0.15        0.00      0.47 o 
 -12   5  14        6.82        0.00     28.33 o 
 -11   5  14        0.67        0.00     23.56 o 
 -10   5  14       15.21        7.93      4.66 o 
  -9   5  14        1.53        0.00      4.65 o 
  -8   5  14        3.37        0.00      5.34 o 
  -7   5  14        0.00        0.00      2.32 o 
  -6   5  14       21.78        9.03     16.87 o 
  -5   5  14        7.99        3.04     23.85 o 
  -4   5  14        9.58        0.00      2.72 o 
  -3   5  14        0.69        0.00     27.69 o 
  -2   5  14       10.71        8.70      7.47 o 
  -1   5  14       38.27       30.57      6.20 o 
   0   5  14        0.07        0.00      9.45 o 
   1   5  14       73.35       96.80      8.57 o 
   2   5  14       70.65       62.23      8.86 o 
   3   5  14       83.42      101.76     30.85 o 
   4   5  14       11.37        4.57     20.17 o 
   5   5  14       39.86       46.72     28.22 o 
   6   5  14       11.97        6.53     21.44 o 
   7   5  14        7.40        0.00     20.17 o 
   8   5  14        6.34        0.00     13.17 o 
   9   5  14        5.86        0.00     49.87 o 
  -9   6  14        5.19        0.00      5.59 o 
  -8   6  14       29.05       39.15     26.57 o 
  -7   6  14        3.09        7.92     47.54 o 
  -6   6  14        6.24        0.00      4.18 o 
  -5   6  14        0.30        0.00     17.57 o 
  -4   6  14       77.21       85.09     13.71 o 
  -3   6  14        0.08        0.00     13.89 o 
  -2   6  14       31.24       31.77     16.27 o 
  -1   6  14        9.25        0.00     44.28 o 
   0   6  14       53.46       69.91     44.28 o 
   1   6  14        3.87        0.00     10.72 o 
 -26   1  15        0.95        0.00      2.33 o 
 -25   1  15        4.28        0.00     13.52 o 
 -24   1  15        0.55        0.00      7.92 o 
 -23   1  15       58.34       47.54     15.38 o 
 -22   1  15      177.95      236.06     33.61 o 
 -21   1  15       16.02       25.68     23.74 o 
 -20   1  15        6.93        0.00      5.13 o 
 -19   1  15        0.03        0.00     20.23 o 
 -18   1  15        0.56        0.00      7.69 o 
 -17   1  15      187.15      206.74     31.46 o 
 -16   1  15        5.37        0.00      6.46 o 
 -15   1  15       14.92       14.61     20.69 o 
 -14   1  15      954.16      909.73     14.41 o 
 -13   1  15       46.28       55.77     12.60 o 
 -12   1  15      265.61      255.66     24.66 o 
 -11   1  15      344.00      325.44     13.38 o 
 -10   1  15        0.89        0.00     26.46 o 
  -9   1  15      339.70      394.66     28.04 o 
  -8   1  15        0.03        0.00     13.50 o 
  -7   1  15      199.13      206.50     17.57 o 
  -6   1  15      201.77      188.97     16.10 o 
  -5   1  15        4.31        0.00      5.52 o 
  -4   1  15     1083.47     1224.64     35.22 o 
  -3   1  15      134.63      144.10      6.35 o 
  -2   1  15       92.68      114.77     21.88 o 
  -1   1  15      496.09      535.14     16.79 o 
   0   1  15      166.37      212.34     21.91 o 
   1   1  15      109.45      109.56      3.25 o 
   2   1  15        2.46        0.00      4.24 o 
   3   1  15      465.62      445.77     41.72 o 
   4   1  15       79.98       82.69     14.78 o 
   5   1  15      135.34      138.16     19.93 o 
   6   1  15      563.48      553.54     20.99 o 
   7   1  15        5.08        1.89     15.15 o 
   8   1  15        7.09        0.17     26.98 o 
   9   1  15       10.02       23.02     18.74 o 
  10   1  15        0.04        0.00     11.19 o 
  11   1  15      114.79      184.57     44.75 o 
  12   1  15        7.68        0.00     41.02 o 
  13   1  15       21.44        8.86     36.36 o 
  14   1  15       43.22       44.75     22.37 o 
 -25   2  15        0.46        0.00      1.86 o 
 -24   2  15       23.45       25.64     46.14 o 
 -23   2  15       22.77       21.52     46.47 o 
 -22   2  15        6.43       17.61     32.07 o 
 -21   2  15       27.50       40.50     15.13 o 
 -20   2  15        0.18        0.00     28.79 o 
 -19   2  15        6.97        0.00     13.01 o 
 -18   2  15       44.08       33.34     17.79 o 
 -17   2  15       95.05       78.50      8.86 o 
 -16   2  15       69.48       84.77      6.95 o 
 -15   2  15      153.24      182.84     15.92 o 
 -14   2  15       21.41       14.50      6.85 o 
 -13   2  15      314.88      294.88     13.76 o 
 -12   2  15        2.02        0.86     19.70 o 
 -11   2  15       45.41       49.54     14.29 o 
 -10   2  15        9.77        7.63      6.90 o 
  -9   2  15      977.00      971.58     20.40 o 
  -8   2  15        0.00        3.74     19.00 o 
  -7   2  15      132.52      165.20     23.89 o 
  -6   2  15      570.01      540.96     23.91 o 
  -5   2  15      742.06      752.10     24.98 o 
  -4   2  15        3.21        0.70      7.42 o 
  -3   2  15      372.01      367.94     27.86 o 
  -2   2  15      169.21      197.45     22.51 o 
  -1   2  15      128.63      111.90     22.06 o 
   0   2  15       99.52      104.22     32.17 o 
   1   2  15      100.73       81.43     22.30 o 
   2   2  15       96.60      101.39     12.90 o 
   3   2  15      509.86      530.37     21.31 o 
   4   2  15       19.96       26.13     18.89 o 
   5   2  15        0.50        0.00     18.67 o 
   6   2  15        3.54        0.00     10.02 o 
   7   2  15      271.11      281.31     17.72 o 
   8   2  15        1.14        0.00     20.89 o 
   9   2  15       15.82       25.75     13.98 o 
  10   2  15       36.83       24.77      9.53 o 
  11   2  15        2.35        0.00     42.15 o 
  12   2  15        7.43        4.91      9.78 o 
  13   2  15       43.31       35.04      6.76 o 
  14   2  15        6.94       11.19     60.59 o 
  15   2  15       34.87       33.09     10.72 o 
  16   2  15        3.06        0.00     47.08 o 
 -24   3  15       17.35       10.72     10.72 o 
 -23   3  15        3.76        0.00     15.61 o 
 -22   3  15      142.68      141.21     41.79 o 
 -21   3  15      116.24       92.91      6.06 o 
 -20   3  15        5.17       10.89     27.70 o 
 -19   3  15        5.56       16.71     38.36 o 
 -18   3  15       21.01       36.09     35.42 o 
 -17   3  15        2.20        0.00     27.55 o 
 -16   3  15       60.17       53.07     30.25 o 
 -15   3  15      418.61      402.21     15.63 o 
 -14   3  15      704.43      709.05      7.15 o 
 -13   3  15        9.10        2.57      4.17 o 
 -12   3  15      145.26      191.21     23.59 o 
 -11   3  15      347.84      350.84      6.11 o 
 -10   3  15      447.97      410.31     29.63 o 
  -9   3  15        0.53        0.00      8.32 o 
  -8   3  15       63.07       61.80     12.40 o 
  -7   3  15       82.06      123.26     15.53 o 
  -6   3  15       62.74       62.73     27.25 o 
  -5   3  15       50.77       46.99     14.08 o 
  -4   3  15      131.19      139.60     12.57 o 
  -3   3  15       14.26       15.62     11.62 o 
  -2   3  15        8.99        0.00      5.45 o 
  -1   3  15      107.01      105.35      8.90 o 
   0   3  15      200.59      212.06     13.49 o 
   1   3  15      262.82      260.85     13.11 o 
   2   3  15        5.77        0.00     18.62 o 
   3   3  15      656.54      749.60     25.58 o 
   4   3  15       10.81        7.86      9.17 o 
   5   3  15      367.78      452.33     30.80 o 
   6   3  15       11.19       19.75     23.99 o 
   7   3  15       38.73       38.09      5.73 o 
   8   3  15        3.24        0.00     23.64 o 
   9   3  15        3.01        0.00      4.62 o 
  10   3  15      382.45      379.33     28.06 o 
  11   3  15      331.27      291.36      5.09 o 
  12   3  15       24.49        8.26     10.39 o 
  13   3  15        0.08        0.00     14.22 o 
  14   3  15        8.29        1.04     21.88 o 
 -21   4  15       67.28       68.98      7.92 o 
 -20   4  15      140.86      182.29     38.03 o 
 -19   4  15       12.99       13.14     23.85 o 
 -18   4  15        3.54        0.53     36.06 o 
 -17   4  15        2.95        3.46     10.34 o 
 -16   4  15        0.04        0.00     15.26 o 
 -15   4  15       21.99        7.78     13.98 o 
 -14   4  15      375.26      408.09     33.57 o 
 -13   4  15        1.76        0.00      7.30 o 
 -12   4  15      308.64      303.79     19.11 o 
 -11   4  15       11.93       10.39      5.98 o 
 -10   4  15        5.12        4.46     12.25 o 
  -9   4  15        5.12        8.74     11.59 o 
  -8   4  15       57.44       53.87     24.48 o 
  -7   4  15        5.41        0.00      1.45 o 
  -6   4  15       12.77       10.56      9.15 o 
  -5   4  15        0.25        0.00     19.34 o 
  -4   4  15       92.29      126.51     26.53 o 
  -3   4  15      133.76      153.99     14.79 o 
  -2   4  15      112.57      149.16     20.13 o 
  -1   4  15        4.50       11.59     13.86 o 
   0   4  15        2.47        0.00     22.72 o 
   1   4  15       78.04      139.83     22.79 o 
   2   4  15       35.04       23.71     15.52 o 
   3   4  15      130.13      123.15     28.21 o 
   4   4  15        0.91        0.00     26.27 o 
   5   4  15       30.75       20.51     36.36 o 
   6   4  15       26.36       28.80     17.21 o 
   7   4  15       11.37       32.36     36.47 o 
   8   4  15       10.68        0.00     20.50 o 
   9   4  15        3.57        9.48     22.10 o 
  10   4  15        2.86       15.58     28.97 o 
  11   4  15      409.03      405.56     32.86 o 
  12   4  15       41.25       32.16     25.17 o 
 -15   5  15        0.14        0.00     24.12 o 
 -14   5  15        3.82        0.46     42.43 o 
 -13   5  15       25.23       24.82      6.16 o 
 -12   5  15       17.89       12.62     37.45 o 
 -11   5  15       67.81       53.57      9.73 o 
 -10   5  15        1.87        0.00     24.51 o 
  -9   5  15       52.67       57.12     23.87 o 
  -8   5  15        9.13        1.10      9.62 o 
  -7   5  15       34.28       40.77     11.29 o 
  -6   5  15        0.19        0.00      4.34 o 
  -5   5  15        0.51        0.00     23.80 o 
  -4   5  15        0.05        0.00     17.19 o 
  -3   5  15       22.48       17.10     29.96 o 
  -2   5  15       73.59       69.26      7.52 o 
  -1   5  15       47.27       47.27     31.15 o 
   0   5  15       29.67       25.44      7.17 o 
   1   5  15       26.25       28.44      4.83 o 
   2   5  15       51.32       48.07     17.44 o 
   3   5  15       36.75       29.44     11.01 o 
   4   5  15       13.85        5.22     15.42 o 
   5   5  15       41.53       37.92     24.18 o 
   6   5  15       40.73       47.54     32.16 o 
   7   5  15        3.19        0.00      5.13 o 
  -6   6  15        2.20        0.00     40.58 o 
  -5   6  15        5.64        0.00     17.46 o 
  -4   6  15       10.92        2.17      3.16 o 
  -3   6  15        1.48        0.00     22.65 o 
 -20   0  16        6.62        3.26     69.45 o 
 -19   0  16       12.58        0.00     32.63 o 
 -18   0  16      143.12      168.26     34.03 o 
 -17   0  16      188.74      267.07     66.65 o 
 -16   0  16      101.43       98.81     54.07 o 
 -15   0  16      627.90      614.78     32.16 o 
 -14   0  16       54.20       77.84     65.25 o 
 -13   0  16       57.25       61.99     38.69 o 
 -12   0  16      340.44      379.87     63.86 o 
 -11   0  16      434.81      474.49     31.69 o 
 -10   0  16       48.00       48.01     51.74 o 
  -9   0  16      230.89      289.45     28.90 o 
  -8   0  16      552.79      598.94     62.46 o 
  -7   0  16      223.15      223.73     38.69 o 
  -6   0  16      183.21      194.36     13.98 o 
  -5   0  16        9.15        3.73      8.86 o 
  -4   0  16       14.56       27.97     41.95 o 
  -3   0  16      329.74      296.90     22.84 o 
  -2   0  16      557.53      545.33     17.25 o 
  -1   0  16       30.31       27.50      6.99 o 
   0   0  16      946.28      869.74      6.06 o 
   1   0  16        7.24       20.51     68.98 o 
   2   0  16       14.98       27.50     51.74 o 
   3   0  16      518.26      551.39     12.12 o 
   4   0  16      230.34      233.98     45.21 o 
   5   0  16       63.79       65.25     58.26 o 
   6   0  16       83.19       98.35     38.69 o 
   7   0  16      176.74      293.18     61.99 o 
   8   0  16        0.00        0.00     25.17 o 
   9   0  16        5.95        0.00     21.44 o 
  10   0  16       51.12       61.06      4.19 o 
  11   0  16        3.31        0.00     35.89 o 
  12   0  16       35.98       49.87     41.02 o 
 -26   1  16       73.47       71.78     13.05 o 
 -25   1  16        1.67        5.13     20.04 o 
 -24   1  16        4.42        4.66     41.02 o 
 -23   1  16        7.39        0.00     63.39 o 
 -22   1  16        5.42        0.00      1.86 o 
 -21   1  16        4.76        2.72     10.25 o 
 -20   1  16      206.70      234.09     16.22 o 
 -19   1  16        0.55        0.00     22.25 o 
 -18   1  16       10.07        6.40      5.85 o 
 -17   1  16        0.28        0.00     10.58 o 
 -16   1  16       52.78       47.15     12.38 o 
 -15   1  16       26.33       19.11     37.35 o 
 -14   1  16       86.15       68.98     26.70 o 
 -13   1  16       94.38      101.38     17.70 o 
 -12   1  16        1.97        0.00      3.85 o 
 -11   1  16       29.76       20.81      7.14 o 
 -10   1  16      472.59      476.92     22.50 o 
  -9   1  16       16.56        7.99     13.26 o 
  -8   1  16      186.05      168.91     23.54 o 
  -7   1  16       60.67       79.38      9.69 o 
  -6   1  16        0.21        0.00     12.80 o 
  -5   1  16      157.00      193.14     22.99 o 
  -4   1  16      729.36      680.52      6.03 o 
  -3   1  16      153.16      185.20      9.29 o 
  -2   1  16      146.57      146.37      8.16 o 
  -1   1  16        1.57        0.00     14.47 o 
   0   1  16      146.41      166.43     13.62 o 
   1   1  16       40.95       40.77     28.11 o 
   2   1  16       12.91        2.28     12.83 o 
   3   1  16      116.62      213.12     42.10 o 
   4   1  16        0.02        0.00     13.88 o 
   5   1  16       52.23       55.95     28.65 o 
   6   1  16      105.77      104.43     35.19 o 
   7   1  16       37.21       32.89     27.33 o 
   8   1  16      148.29      141.18     13.52 o 
   9   1  16       55.08      121.10     23.77 o 
  10   1  16       43.47       40.93     18.96 o 
  11   1  16        0.75        0.00     54.53 o 
  12   1  16       48.91       59.66     30.30 o 
  13   1  16       26.52       18.18     27.50 o 
 -25   2  16       17.77       28.43     62.46 o 
 -24   2  16       28.34       31.93     17.31 o 
 -23   2  16       16.13       12.79     17.66 o 
 -22   2  16      174.23      158.69      8.86 o 
 -21   2  16        0.44        0.00     20.48 o 
 -20   2  16       29.23       37.90     22.41 o 
 -19   2  16      127.45      175.08     16.25 o 
 -18   2  16        0.74        0.00      4.17 o 
 -17   2  16       69.02       66.24      3.26 o 
 -16   2  16       94.08       89.33     17.90 o 
 -15   2  16      113.09      146.49     13.94 o 
 -14   2  16        5.61        0.00      8.23 o 
 -13   2  16       10.21       11.39     19.25 o 
 -12   2  16       33.53       21.27     11.91 o 
 -11   2  16      382.64      393.83     19.27 o 
 -10   2  16       42.24       49.06     11.73 o 
  -9   2  16       31.68       12.41     20.84 o 
  -8   2  16       31.65       32.97      8.48 o 
  -7   2  16      227.78      271.93     27.31 o 
  -6   2  16      213.79      230.73     12.74 o 
  -5   2  16        4.01        0.00     17.20 o 
  -4   2  16      125.47      183.13     14.68 o 
  -3   2  16      306.97      287.47      9.58 o 
  -2   2  16       32.06       23.50      3.24 o 
  -1   2  16      293.98      269.54     14.36 o 
   0   2  16      650.30      606.80     16.49 o 
   1   2  16      210.97      169.32     44.68 o 
   2   2  16       79.24       82.78     26.42 o 
   3   2  16       90.84       94.84     10.43 o 
   4   2  16       50.14       35.61      5.34 o 
   5   2  16      150.89      245.61     38.43 o 
   6   2  16        4.45        0.00      6.60 o 
   7   2  16      142.01      200.48     24.86 o 
   8   2  16       24.63       34.49     47.08 o 
   9   2  16       56.99       70.38     48.01 o 
  10   2  16       49.40       68.05     67.12 o 
  11   2  16      102.71       79.70     26.10 o 
  12   2  16       24.92       26.57     17.71 o 
  13   2  16        1.92        0.00     25.17 o 
  14   2  16       41.36       45.21     48.94 o 
  15   2  16       16.50       17.71      8.39 o 
 -23   3  16        2.34        7.65     13.09 o 
 -22   3  16       13.93       10.37      8.75 o 
 -21   3  16      203.98      213.29     14.47 o 
 -20   3  16       25.32       25.18     23.55 o 
 -19   3  16      112.91      182.20     36.90 o 
 -18   3  16       58.96      112.75     30.06 o 
 -17   3  16        0.10        0.00      1.63 o 
 -16   3  16       15.60        7.20     26.55 o 
 -15   3  16       25.06       13.40      7.46 o 
 -14   3  16       50.26       36.89      7.81 o 
 -13   3  16       55.66       65.34     19.67 o 
 -12   3  16       81.40       69.29      6.57 o 
 -11   3  16       13.13        0.00      4.51 o 
 -10   3  16       38.59       53.65     33.41 o 
  -9   3  16        9.47        3.66      4.85 o 
  -8   3  16       99.19      148.37     28.55 o 
  -7   3  16       70.21       66.66      5.68 o 
  -6   3  16       80.39       70.09      7.21 o 
  -5   3  16       10.45       26.02     30.24 o 
  -4   3  16      120.84      204.63     24.03 o 
  -3   3  16      217.96      200.86     12.31 o 
  -2   3  16      149.55      154.86     10.68 o 
  -1   3  16        1.84        0.00      4.62 o 
   0   3  16        6.93        2.90      9.92 o 
   1   3  16      410.28      394.40     19.75 o 
   2   3  16      153.28      175.89      7.01 o 
   3   3  16       11.83        8.91     15.96 o 
   4   3  16      119.41       91.46     21.49 o 
   5   3  16      106.36      210.44     26.95 o 
   6   3  16        2.92        0.00     15.32 o 
   7   3  16       16.21        7.16     15.81 o 
   8   3  16       76.26       55.63     10.43 o 
   9   3  16       39.73       34.22     24.26 o 
  10   3  16       72.76       93.18      9.56 o 
  11   3  16        7.81        1.28     17.49 o 
  12   3  16        5.92       17.24     19.08 o 
  13   3  16        8.63       11.45      9.27 o 
 -19   4  16       16.76       21.31     12.36 o 
 -18   4  16        9.55        0.17     18.35 o 
 -17   4  16       16.03       25.03      8.62 o 
 -16   4  16        0.08        2.09     39.08 o 
 -15   4  16       51.92       52.13      7.26 o 
 -14   4  16       53.69       44.32     13.39 o 
 -13   4  16       97.55      164.80     24.52 o 
 -12   4  16        0.54        0.00     22.57 o 
 -11   4  16       77.56       84.39     14.21 o 
 -10   4  16      197.72      246.22     19.08 o 
  -9   4  16      233.45      225.16     25.26 o 
  -8   4  16       59.54       47.75      5.33 o 
  -7   4  16        3.75        0.00     14.92 o 
  -6   4  16       76.39       87.75     23.37 o 
  -5   4  16       11.42       14.02     18.43 o 
  -4   4  16       38.04       40.88      9.89 o 
  -3   4  16       49.68       46.97     14.00 o 
  -2   4  16       12.86        0.00     13.76 o 
  -1   4  16        4.23        6.33     12.23 o 
   0   4  16       29.23       16.11     17.40 o 
   1   4  16        9.54        6.26     19.32 o 
   2   4  16        0.11        0.00     10.49 o 
   3   4  16       15.69        8.17      2.80 o 
   4   4  16       29.02       31.31      9.74 o 
   5   4  16       41.51       42.88     14.92 o 
   6   4  16        5.56        0.61      3.96 o 
   7   4  16        0.37        3.03     29.98 o 
   8   4  16       66.17       84.18     39.15 o 
   9   4  16        9.49       22.33     26.83 o 
  10   4  16        0.70        0.00     66.65 o 
 -14   5  16       47.55       61.06     28.43 o 
 -13   5  16       14.64        3.73     60.13 o 
 -12   5  16       77.10       89.51     35.52 o 
 -11   5  16       43.02       31.57      5.59 o 
 -10   5  16        0.08        0.00     36.88 o 
  -9   5  16       70.34      130.47     39.15 o 
  -8   5  16       18.82       17.86     13.85 o 
  -7   5  16        1.00        0.00     28.55 o 
  -6   5  16        1.21        0.00     11.66 o 
  -5   5  16       35.19       60.48     20.78 o 
  -4   5  16        0.39        0.00     25.84 o 
  -3   5  16       13.26       12.94     15.82 o 
  -2   5  16       11.01        3.98      7.76 o 
  -1   5  16       36.85       28.29      5.52 o 
   0   5  16      131.17      149.45     25.23 o 
   1   5  16       22.05       22.03     16.59 o 
   2   5  16       10.31        0.00      5.10 o 
   3   5  16        0.12       14.54     27.15 o 
   4   5  16        1.27       12.58     39.62 o 
 -25   1  17        6.04        0.00     13.52 o 
 -23   1  17       95.43      143.56     30.30 o 
 -22   1  17       27.97       30.30     13.52 o 
 -21   1  17       10.20       14.92     46.14 o 
 -20   1  17       50.62       42.41      3.73 o 
 -19   1  17        2.92        0.93      7.46 o 
 -18   1  17        1.96        0.00     25.21 o 
 -17   1  17        0.73        0.00     21.93 o 
 -16   1  17        2.95        0.00      5.60 o 
 -15   1  17      151.87      197.45     31.23 o 
 -14   1  17       92.88      143.26     28.10 o 
 -13   1  17        0.00        0.00     28.71 o 
 -12   1  17       57.22       50.78     44.45 o 
 -11   1  17      106.73       88.32     31.69 o 
 -10   1  17        7.94        0.00      3.96 o 
  -9   1  17      109.12      152.94     34.41 o 
  -8   1  17       18.18       13.14      2.10 o 
  -7   1  17      207.67      242.88     24.63 o 
  -6   1  17      292.98      352.92     23.77 o 
  -5   1  17       10.03        0.00     20.45 o 
  -4   1  17      382.08      421.28     27.48 o 
  -3   1  17       64.64      117.41     24.24 o 
  -2   1  17       28.43       39.83     35.55 o 
  -1   1  17       21.17       16.78      0.70 o 
   0   1  17        0.03        0.00      4.58 o 
   1   1  17      828.57      813.77     34.04 o 
   2   1  17      294.08      305.64     12.92 o 
   3   1  17      136.72      185.26     17.16 o 
   4   1  17       22.92       16.90      3.96 o 
   5   1  17      119.94      164.19     33.09 o 
   6   1  17      108.20      162.05     24.95 o 
   7   1  17       34.88       22.39      9.79 o 
   8   1  17        1.48        0.00     27.55 o 
   9   1  17       40.59       30.86      7.49 o 
  10   1  17       56.61       68.98     62.92 o 
  11   1  17       94.12       92.75      1.40 o 
  12   1  17       60.54      108.13     34.03 o 
  13   1  17        1.12       24.24     57.80 o 
 -24   2  17        0.01        0.00      6.04 o 
 -23   2  17        7.54       11.74     43.33 o 
 -22   2  17        5.50        0.00      8.04 o 
 -21   2  17        9.38        6.86     39.48 o 
 -20   2  17       14.03       33.06     14.69 o 
 -19   2  17        0.61        0.00     18.22 o 
 -18   2  17        0.80        0.00     23.23 o 
 -17   2  17      163.60      200.61     22.84 o 
 -16   2  17      259.84      241.78      3.06 o 
 -15   2  17       64.69       51.09      8.06 o 
 -14   2  17       86.27       78.38     17.23 o 
 -13   2  17       58.95       49.62      6.78 o 
 -12   2  17      164.38      163.64      9.66 o 
 -11   2  17      504.03      484.32     24.15 o 
 -10   2  17       23.28       29.25     14.13 o 
  -9   2  17      325.17      304.20     12.01 o 
  -8   2  17      233.58      238.49     10.36 o 
  -7   2  17        8.12        2.64      8.82 o 
  -6   2  17      137.27      170.80     15.43 o 
  -5   2  17      339.58      393.48     18.99 o 
  -4   2  17      121.96      102.50     45.27 o 
  -3   2  17      329.91      325.60     27.51 o 
  -2   2  17      661.88      675.61     12.94 o 
  -1   2  17       19.20       12.08     12.40 o 
   0   2  17        3.42        0.00     26.51 o 
   1   2  17        8.05        5.36     26.38 o 
   2   2  17      187.96      220.01     21.49 o 
   3   2  17        1.76        6.21     31.12 o 
   4   2  17      336.47      359.24     21.58 o 
   5   2  17        1.42        0.00      6.06 o 
   6   2  17      131.88      131.26     33.57 o 
   7   2  17        0.22        0.00      1.86 o 
   8   2  17       82.87       87.63      7.46 o 
   9   2  17        0.67        7.92     20.51 o 
  10   2  17       82.47       91.36     44.28 o 
  11   2  17       11.63        1.40      8.39 o 
  12   2  17       46.54       44.28     11.65 o 
  13   2  17        7.87        0.00     27.97 o 
 -22   3  17       87.89       74.58      5.13 o 
 -21   3  17        1.75        0.00      8.16 o 
 -20   3  17       13.16       30.75     41.79 o 
 -19   3  17       43.12       34.26      9.70 o 
 -18   3  17        2.38       10.25     46.47 o 
 -17   3  17      275.59      283.10     12.07 o 
 -16   3  17       19.40        4.89     26.97 o 
 -15   3  17        1.79        3.55     12.38 o 
 -14   3  17        4.49        6.56     17.01 o 
 -13   3  17      157.47      166.65     12.97 o 
 -12   3  17       11.63        2.88      4.36 o 
 -11   3  17       33.41       35.64     13.41 o 
 -10   3  17        0.08        0.00     16.55 o 
  -9   3  17        6.34        2.72     10.27 o 
  -8   3  17       84.55       97.91     19.21 o 
  -7   3  17        0.84        0.00     15.40 o 
  -6   3  17       21.89       11.39      5.78 o 
  -5   3  17       28.24       33.37     10.26 o 
  -4   3  17       59.70       56.25     11.16 o 
  -3   3  17       30.72       30.14     12.32 o 
  -2   3  17      203.51      220.08     51.28 o 
  -1   3  17        5.60        0.00     25.46 o 
   0   3  17        0.35        0.00     11.08 o 
   1   3  17       86.62      100.26     19.90 o 
   2   3  17        2.46        0.00     22.75 o 
   3   3  17      298.48      287.47     12.00 o 
   4   3  17       31.73       35.05     29.04 o 
   5   3  17        0.06        0.00     14.34 o 
   6   3  17       44.02       35.37     19.96 o 
   7   3  17      106.14      127.74      9.18 o 
   8   3  17       63.06       61.48     28.22 o 
   9   3  17        4.85        0.00      5.55 o 
  10   3  17        5.20        0.00     49.87 o 
  11   3  17        0.13        0.00      8.39 o 
 -18   4  17        4.56        7.46     68.52 o 
 -17   4  17        0.43        5.16     10.85 o 
 -16   4  17        1.92        0.00      3.96 o 
 -15   4  17      111.06      172.85     27.15 o 
 -14   4  17        0.64        0.00     38.36 o 
 -13   4  17       43.11       50.80     43.65 o 
 -12   4  17       47.56       49.09     43.58 o 
 -11   4  17      105.84      147.40     23.65 o 
 -10   4  17       40.67       44.78     10.63 o 
  -9   4  17       48.73       45.45     12.55 o 
  -8   4  17        6.64       11.78     11.35 o 
  -7   4  17        0.89        0.00     15.58 o 
  -6   4  17       73.63       78.39     18.57 o 
  -5   4  17        2.35        0.00      5.09 o 
  -4   4  17       14.61        5.96     17.03 o 
  -3   4  17       30.96       26.41     16.69 o 
  -2   4  17       61.76       53.18      6.74 o 
  -1   4  17       62.48       45.05     16.17 o 
   0   4  17       28.10       25.96     20.80 o 
   1   4  17       80.04       95.52     32.10 o 
   2   4  17       66.87       73.85     23.50 o 
   3   4  17      199.14      197.65     19.65 o 
   4   4  17        0.96        3.73     27.50 o 
   5   4  17        8.74        7.46      7.92 o 
   6   4  17        2.92        0.00     17.25 o 
   7   4  17        0.93        5.13     44.28 o 
   8   4  17        0.12        0.00     60.13 o 
 -11   5  17       41.85       50.34     45.21 o 
 -10   5  17       11.21        6.96     14.91 o 
  -9   5  17       80.67       75.43     18.61 o 
  -8   5  17       17.47       14.25      4.19 o 
  -7   5  17        0.15        0.00      6.33 o 
  -6   5  17        2.86        0.00      8.11 o 
  -5   5  17        2.54        0.00      2.79 o 
  -4   5  17        8.99        0.00     24.99 o 
  -3   5  17        3.95       15.73     12.51 o 
  -2   5  17        3.67        0.00      3.71 o 
  -1   5  17       18.63        9.54     10.06 o 
   0   5  17        5.92        0.00     14.65 o 
   1   5  17       72.81      106.74      9.79 o 
   2   5  17        7.96       13.52     57.33 o 
 -20   0  18       24.39       33.56     26.57 o 
 -19   0  18       54.67       50.80     13.98 o 
 -18   0  18       97.83      117.46     22.37 o 
 -17   0  18      125.14      197.16     31.69 o 
 -16   0  18       13.55        5.59     23.77 o 
 -15   0  18      436.52      470.29     16.31 o 
 -14   0  18      138.08      144.02     65.72 o 
 -13   0  18      220.69      268.47     61.99 o 
 -12   0  18       18.76       30.30     51.74 o 
 -11   0  18      312.94      397.58     45.68 o 
 -10   0  18      612.58      642.28     60.13 o 
  -9   0  18       27.24       14.45     12.12 o 
  -8   0  18       91.36       90.89      7.46 o 
  -7   0  18       98.03      143.09     28.90 o 
  -6   0  18        5.07       13.98     21.91 o 
  -5   0  18      117.19      100.21     30.30 o 
  -4   0  18      117.33      108.60      1.40 o 
  -3   0  18      145.06      218.13     39.15 o 
  -2   0  18      575.08      584.02     13.98 o 
  -1   0  18       20.67       19.11     27.50 o 
   0   0  18      877.56      787.24     27.03 o 
   1   0  18       33.73       32.63     35.89 o 
   2   0  18      548.82      534.61     18.18 o 
   3   0  18       14.22       16.31     20.97 o 
   4   0  18      675.40      734.57     14.92 o 
   5   0  18      181.15      275.00     39.62 o 
   6   0  18        2.74        0.00     13.98 o 
   7   0  18        0.01        0.00      8.39 o 
   8   0  18      199.60      217.20     55.47 o 
   9   0  18      137.81      215.34     34.96 o 
  10   0  18        9.43       34.49     51.74 o 
  11   0  18       20.43        4.66     19.58 o 
 -22   1  18       68.21       86.69     50.34 o 
 -21   1  18       43.50      108.60     69.45 o 
 -20   1  18       14.47       15.85     19.11 o 
 -19   1  18        5.48        9.79     15.85 o 
 -18   1  18       98.38      102.54     31.39 o 
 -17   1  18       26.69       14.65     25.89 o 
 -16   1  18      308.11      335.16     19.37 o 
 -15   1  18       13.84       10.12      8.24 o 
 -14   1  18       69.89       89.72     44.82 o 
 -13   1  18        0.65        0.00      9.95 o 
 -12   1  18      360.48      347.33     20.28 o 
 -11   1  18       44.65       44.13      7.73 o 
 -10   1  18       66.15      116.71     48.24 o 
  -9   1  18       83.53       81.02     31.31 o 
  -8   1  18      929.17      899.70     20.10 o 
  -7   1  18       25.10       33.28     29.86 o 
  -6   1  18      154.19      216.22     23.14 o 
  -5   1  18      173.88      185.81     22.02 o 
  -4   1  18       14.93       17.00     14.60 o 
  -3   1  18      301.63      302.20     17.94 o 
  -2   1  18       31.93       27.45     13.77 o 
  -1   1  18       64.27       47.91      6.81 o 
   0   1  18       22.35       14.14     33.51 o 
   1   1  18        6.44       25.16     30.12 o 
   2   1  18       32.69       23.02     20.82 o 
   3   1  18      533.72      558.00     20.59 o 
   4   1  18       62.99       57.77     22.02 o 
   5   1  18       32.84       24.67     18.07 o 
   6   1  18        3.34        0.00     10.60 o 
   7   1  18        1.63        0.00     12.70 o 
   8   1  18        5.81        6.87     12.73 o 
   9   1  18       19.08       17.90     17.07 o 
  10   1  18       82.67       83.90     60.59 o 
  11   1  18       11.59       16.78     22.37 o 
  12   1  18       15.40        0.00     13.05 o 
 -22   2  18        4.35        0.00      4.62 o 
 -21   2  18        8.60        0.00     18.31 o 
 -20   2  18       37.24       80.01     45.91 o 
 -19   2  18       25.42       19.16     19.25 o 
 -18   2  18       17.23        4.01      7.71 o 
 -17   2  18       24.89       16.39     29.00 o 
 -16   2  18       29.58       35.62      7.76 o 
 -15   2  18        3.84        0.00     14.96 o 
 -14   2  18        6.59        5.63      7.50 o 
 -13   2  18        0.26        4.45     14.22 o 
 -12   2  18      117.96      161.69     40.54 o 
 -11   2  18       78.29       62.96      4.66 o 
 -10   2  18       16.04       20.27     20.52 o 
  -9   2  18       44.23       47.78     29.91 o 
  -8   2  18      202.17      228.91     11.48 o 
  -7   2  18       88.49       72.34     17.48 o 
  -6   2  18       45.41       45.69     14.10 o 
  -5   2  18      118.85      130.21      7.23 o 
  -4   2  18        4.45        8.23     42.00 o 
  -3   2  18       50.94       50.61      8.70 o 
  -2   2  18        0.60        0.00     28.36 o 
  -1   2  18        3.56        0.00     38.70 o 
   0   2  18        8.54        1.04      1.86 o 
   1   2  18        0.20        0.00     28.31 o 
   2   2  18       41.13       17.44     11.38 o 
   3   2  18        1.72        0.00      5.57 o 
   4   2  18       52.05       41.66      5.83 o 
   5   2  18       37.44       36.65     30.00 o 
   6   2  18       28.45       33.63     13.63 o 
   7   2  18        1.81        0.00     30.58 o 
   8   2  18       25.76        8.86     19.11 o 
   9   2  18       10.58       32.63     60.59 o 
  10   2  18       30.88       40.08     65.72 o 
  11   2  18       19.93       40.55     59.66 o 
 -20   3  18        9.57        2.99      5.83 o 
 -19   3  18       50.02       39.23     10.11 o 
 -18   3  18        6.27        0.00     28.58 o 
 -17   3  18        7.18        6.44     23.27 o 
 -16   3  18        0.00        0.00     16.85 o 
 -15   3  18        0.20        0.00     13.75 o 
 -14   3  18       34.69       27.82     20.54 o 
 -13   3  18       43.21       34.03      3.43 o 
 -12   3  18      117.98      117.60     18.19 o 
 -11   3  18       13.60       20.88     32.22 o 
 -10   3  18       31.69       33.22     21.18 o 
  -9   3  18        3.25        0.00      2.31 o 
  -8   3  18        5.10        0.00     12.99 o 
  -7   3  18       15.99        5.90      5.64 o 
  -6   3  18        5.15        0.00     11.07 o 
  -5   3  18       40.38       33.74     13.03 o 
  -4   3  18        5.15       13.11     20.62 o 
  -3   3  18        0.07        0.00     16.59 o 
  -2   3  18      180.27      189.29     13.39 o 
  -1   3  18       44.86       55.93     11.28 o 
   0   3  18       66.09      112.85     30.21 o 
   1   3  18       24.92       23.34     21.36 o 
   2   3  18       10.80        8.24     13.05 o 
   3   3  18       13.84       14.07     35.15 o 
   4   3  18      171.41      168.12     28.90 o 
   5   3  18        0.30        0.00     18.64 o 
   6   3  18        0.65        0.00     61.06 o 
   7   3  18        0.04        0.00     51.74 o 
   8   3  18       54.00       46.61     25.17 o 
 -17   4  18        1.76       15.38     38.69 o 
 -16   4  18        0.62        0.00     55.47 o 
 -15   4  18        0.43        0.00      8.39 o 
 -14   4  18        6.57        2.89     25.74 o 
 -13   4  18        0.00        0.00      7.40 o 
 -12   4  18       21.10       40.43     24.56 o 
 -11   4  18       16.44        9.57      9.06 o 
 -10   4  18        0.21        0.00     13.74 o 
  -9   4  18       42.54       32.55     23.25 o 
  -8   4  18        8.77       10.44     22.23 o 
  -7   4  18        1.54        0.00     12.60 o 
  -6   4  18       29.47       25.97      7.50 o 
  -5   4  18        6.70        0.00     27.75 o 
  -4   4  18        1.50        0.00     10.77 o 
  -3   4  18       25.37       36.29     19.81 o 
  -2   4  18       15.49        9.75      5.83 o 
  -1   4  18      197.32      236.35     20.64 o 
   0   4  18        2.36        0.00      7.60 o 
   1   4  18        0.07        0.00      1.40 o 
   2   4  18       10.24        0.00      9.05 o 
   3   4  18        2.87        0.00     12.66 o 
   5   4  18       64.85       60.59      9.32 o 
  -8   5  18       19.04       29.82     18.47 o 
  -7   5  18       29.41       34.37     24.20 o 
  -6   5  18        0.06        0.00      4.12 o 
  -5   5  18      114.05      159.87     20.33 o 
  -4   5  18       20.01       11.02      6.96 o 
 -22   1  19       41.78       34.96      8.39 o 
 -21   1  19       51.42       63.86     29.36 o 
 -20   1  19        1.78        0.00     13.98 o 
 -19   1  19      123.16      145.89     45.21 o 
 -18   1  19        2.70        0.00      3.71 o 
 -17   1  19        5.15        1.32     35.02 o 
 -16   1  19       39.74       36.17     31.45 o 
 -15   1  19       51.67       48.35     12.12 o 
 -14   1  19        3.80        0.00     30.99 o 
 -13   1  19       27.68       35.81     34.88 o 
 -12   1  19       32.56       29.28      5.59 o 
 -11   1  19       95.60       90.09     40.32 o 
 -10   1  19        0.62        0.00     23.24 o 
  -9   1  19      127.08      145.41     33.02 o 
  -8   1  19       18.77       18.15     29.04 o 
  -7   1  19      420.74      438.45     10.79 o 
  -6   1  19       28.45       19.59      8.20 o 
  -5   1  19       18.92       17.17     14.44 o 
  -4   1  19        0.38        1.15     36.91 o 
  -3   1  19       42.73       37.13     12.78 o 
  -2   1  19        8.05        0.00      7.13 o 
  -1   1  19       61.59       46.91      5.13 o 
   0   1  19        1.67        0.00      4.65 o 
   1   1  19       92.74       84.26     13.75 o 
   2   1  19       39.82       40.75     20.26 o 
   3   1  19        2.68       13.43     40.05 o 
   4   1  19       33.17       24.97      9.24 o 
   5   1  19       61.67       51.27      4.17 o 
   6   1  19       62.13      110.85     48.01 o 
   7   1  19       26.75       28.65     16.04 o 
   8   1  19        4.02        0.71     12.35 o 
   9   1  19       64.48       68.05     66.65 o 
  10   1  19        6.27        0.93     69.45 o 
 -21   2  19        4.66        0.00      1.86 o 
 -20   2  19        2.23        0.00     10.25 o 
 -19   2  19        2.71        0.00     58.26 o 
 -18   2  19      357.79      398.05     49.87 o 
 -17   2  19      133.31      179.91     22.84 o 
 -16   2  19        0.00        0.00      2.79 o 
 -15   2  19       42.87       45.56     13.50 o 
 -14   2  19       81.62       71.58      9.25 o 
 -13   2  19       34.55       31.38     24.60 o 
 -12   2  19       15.10       11.00     30.22 o 
 -11   2  19      319.51      309.48     30.76 o 
 -10   2  19       28.53       27.44     22.17 o 
  -9   2  19       64.14       67.60      9.56 o 
  -8   2  19      418.97      415.16     26.33 o 
  -7   2  19        6.51        2.55      7.84 o 
  -6   2  19       87.60      120.64     35.50 o 
  -5   2  19      180.95      173.91      2.80 o 
  -4   2  19      120.70      153.14     19.12 o 
  -3   2  19       80.98       88.68     12.59 o 
  -2   2  19      373.02      381.12      9.86 o 
  -1   2  19       97.58      132.32     20.04 o 
   0   2  19        2.80        0.00     21.98 o 
   1   2  19       17.58        7.39      8.73 o 
   2   2  19      254.01      268.38     10.02 o 
   3   2  19        9.12        5.72     18.11 o 
   4   2  19       34.06       33.66     16.29 o 
   5   2  19      255.98      261.18     23.57 o 
   6   2  19       85.25       78.30     39.38 o 
   7   2  19        0.27        0.00     11.19 o 
   8   2  19        2.42        0.00     55.00 o 
   9   2  19        2.92        0.00     33.56 o 
 -19   3  19       55.10       76.44     65.25 o 
 -18   3  19       31.88       21.62      9.79 o 
 -17   3  19       18.87       13.67      9.02 o 
 -16   3  19       33.71       47.73     34.57 o 
 -15   3  19        0.02        0.00     21.10 o 
 -14   3  19       18.82       27.38     16.40 o 
 -13   3  19        8.32        0.00      6.48 o 
 -12   3  19        0.83        0.00      5.08 o 
 -11   3  19        0.31        0.00     19.76 o 
 -10   3  19        3.14        0.92     23.11 o 
  -9   3  19        6.34        2.43     19.30 o 
  -8   3  19       14.48       16.86     23.09 o 
  -7   3  19       18.11       20.19     26.61 o 
  -6   3  19        2.94        0.00      5.36 o 
  -5   3  19        7.34        0.00     41.67 o 
  -4   3  19        3.77        0.00      8.39 o 
  -3   3  19       17.78       18.64     11.65 o 
  -2   3  19       27.56       19.22     43.59 o 
  -1   3  19       14.77        0.50     10.51 o 
   0   3  19       15.67       22.85     16.23 o 
   1   3  19        0.01        0.00     10.58 o 
   2   3  19        7.91        6.08      7.46 o 
   3   3  19        1.19        0.00      7.37 o 
   4   3  19       69.16       75.90     39.22 o 
   5   3  19       15.15       13.52     46.14 o 
 -14   4  19       76.06       92.75     52.67 o 
 -13   4  19       75.99       65.72     13.52 o 
 -12   4  19        1.63        0.00      4.66 o 
 -11   4  19       62.59       73.55     14.19 o 
 -10   4  19        6.66        3.97      9.25 o 
  -9   4  19        1.67        0.00      4.57 o 
  -8   4  19       62.32       78.98     21.98 o 
  -7   4  19        4.86        0.00      6.68 o 
  -6   4  19        6.02       14.14     23.57 o 
  -5   4  19        2.08        0.00     23.85 o 
  -4   4  19        8.08       23.37     21.34 o 
  -3   4  19      124.40      128.77     11.62 o 
  -2   4  19       28.93       18.92     17.14 o 
  -1   4  19       47.65       45.92      7.74 o 
   0   4  19       30.15       37.02     19.17 o 
   1   4  19       58.68       44.95     24.86 o 
   2   4  19        0.74        0.00     13.62 o 
 -20   0  20        7.78       14.92     16.31 o 
 -19   0  20        0.52       17.25     68.98 o 
 -18   0  20        2.82        0.00     55.47 o 
 -17   0  20        8.04        0.00     46.61 o 
 -16   0  20       29.11       23.77     27.97 o 
 -15   0  20        0.62        0.00      1.40 o 
 -14   0  20       32.97       36.36     23.77 o 
 -13   0  20       48.05       40.08     16.78 o 
 -12   0  20       22.63       40.08     65.72 o 
 -11   0  20      174.59      264.74     69.91 o 
 -10   0  20        1.87        3.73      9.79 o 
  -9   0  20       30.54       53.14     67.12 o 
  -8   0  20       68.53       72.25     67.12 o 
  -7   0  20      125.97      185.97     61.06 o 
  -6   0  20      348.30      358.90     58.26 o 
  -5   0  20      873.36      917.75     50.34 o 
  -4   0  20        1.25        0.00     54.53 o 
  -3   0  20       39.31       21.91     35.42 o 
  -2   0  20      151.30      218.13     40.08 o 
  -1   0  20      128.39      135.63      6.53 o 
   0   0  20       30.45        6.53     54.53 o 
   1   0  20        3.98        0.00     49.41 o 
   2   0  20       35.67       30.30      3.26 o 
   3   0  20        3.47        0.00     51.74 o 
   4   0  20       16.72       17.25     69.45 o 
   5   0  20        0.20        0.00      7.92 o 
   6   0  20       28.10       30.76     19.11 o 
   7   0  20        6.61        0.00     58.26 o 
   8   0  20       93.27       89.96     58.26 o 
   9   0  20        7.69        0.00     21.91 o 
 -21   1  20       68.29       64.32     20.97 o 
 -20   1  20       82.17       84.36     14.45 o 
 -19   1  20       52.04       47.08     16.78 o 
 -18   1  20       13.44        2.36     12.79 o 
 -17   1  20       24.71       18.15      7.92 o 
 -16   1  20       36.32       34.72     38.54 o 
 -15   1  20       41.34       36.21     15.61 o 
 -14   1  20       53.52       34.12     40.55 o 
 -13   1  20      103.91      160.82     23.77 o 
 -12   1  20       24.87       25.03      9.98 o 
 -11   1  20      141.47      184.25     40.68 o 
 -10   1  20      142.95      192.93     15.48 o 
  -9   1  20      153.13      169.29     21.01 o 
  -8   1  20       18.58        8.60      2.73 o 
  -7   1  20      430.35      447.48     22.37 o 
  -6   1  20       55.71      125.85     31.82 o 
  -5   1  20      508.82      490.54      6.29 o 
  -4   1  20       41.34       58.76     33.43 o 
  -3   1  20        2.81        0.00     12.58 o 
  -2   1  20      132.78      181.37     13.93 o 
  -1   1  20      160.46      222.68     35.43 o 
   0   1  20       21.62       46.35     42.93 o 
   1   1  20       13.63       26.54     20.11 o 
   2   1  20        0.13        0.00     19.51 o 
   3   1  20      118.84      109.99      3.71 o 
   4   1  20       27.03       32.81     24.30 o 
   5   1  20       62.80       74.47      6.47 o 
   6   1  20       11.46        6.56      6.03 o 
   7   1  20       68.75       58.73     18.75 o 
   8   1  20        0.00        0.00     39.49 o 
 -19   2  20       76.81       69.91      3.26 o 
 -18   2  20       46.37       61.52     58.73 o 
 -17   2  20       24.04       26.10     69.45 o 
 -16   2  20        9.26        4.03     23.27 o 
 -15   2  20       21.51       27.81     18.38 o 
 -14   2  20      105.24      127.39     39.85 o 
 -13   2  20       12.39       21.04     28.54 o 
 -12   2  20        9.02       12.37     29.47 o 
 -11   2  20        2.79        0.00      8.29 o 
 -10   2  20       27.78       16.94      8.22 o 
  -9   2  20        1.87        0.00     30.69 o 
  -8   2  20       23.43       31.00     22.74 o 
  -7   2  20       77.65       53.53     16.31 o 
  -6   2  20        0.45        0.00     34.05 o 
  -5   2  20        1.22        0.00     14.82 o 
  -4   2  20       14.90        9.80      1.39 o 
  -3   2  20        1.59        2.20     21.05 o 
  -2   2  20       81.08       72.40     10.33 o 
  -1   2  20      250.08      276.01     34.49 o 
   0   2  20        7.35        0.00      2.74 o 
   1   2  20       57.57       52.74     11.46 o 
   2   2  20        1.18        0.00      7.53 o 
   3   2  20      105.90       94.61     13.33 o 
   4   2  20        4.70        0.00      1.63 o 
   5   2  20        3.82        0.00     20.17 o 
   6   2  20        8.83       24.12     37.02 o 
 -14   3  20      125.00      136.28      9.55 o 
 -13   3  20        7.98        0.00     19.86 o 
 -12   3  20       87.28      125.38     14.56 o 
 -11   3  20       32.17       26.73      6.76 o 
 -10   3  20        0.77        1.30     11.96 o 
  -9   3  20      122.18      136.62     14.92 o 
  -8   3  20       21.94       16.75     11.61 o 
  -7   3  20        1.24        0.00     12.93 o 
  -6   3  20       28.85       23.79      2.10 o 
  -5   3  20       17.35       14.88     19.69 o 
  -4   3  20        2.60        6.29     23.27 o 
  -3   3  20        2.46        0.00     18.24 o 
  -2   3  20        0.09        0.00     28.31 o 
  -1   3  20       85.08       82.87     18.78 o 
   0   3  20       40.46       33.23     26.95 o 
   1   3  20        5.18        2.09     24.23 o 
   2   3  20        4.38       17.55     23.33 o 
   3   3  20        6.33        0.00      7.92 o 
 -10   4  20        3.36        8.45     45.72 o 
  -9   4  20        5.62        4.49     20.89 o 
  -8   4  20       17.97       22.60     10.50 o 
  -7   4  20       13.03       12.48      9.86 o 
  -6   4  20       36.74       53.75     37.63 o 
  -5   4  20        2.17        0.00      7.61 o 
  -4   4  20        0.93        9.32     24.70 o 
  -3   4  20        5.49        7.92     41.02 o 
 -19   1  21       25.11       19.58     40.55 o 
 -18   1  21        4.76        0.00      2.40 o 
 -17   1  21       25.00       18.22     28.23 o 
 -16   1  21       19.25       65.17     38.45 o 
 -15   1  21       32.20       55.03     33.51 o 
 -14   1  21        0.04        0.00      2.60 o 
 -13   1  21       13.42        8.41     18.94 o 
 -12   1  21        3.61       11.87     36.96 o 
 -11   1  21       39.17       34.54      4.19 o 
 -10   1  21       13.81        6.03     17.48 o 
  -9   1  21       18.22        9.99     21.10 o 
  -8   1  21       56.06       77.12     21.90 o 
  -7   1  21       44.40       42.12     14.99 o 
  -6   1  21       36.14       72.26     16.78 o 
  -5   1  21       21.41       12.04     25.62 o 
  -4   1  21      280.49      381.50     42.68 o 
  -3   1  21        0.03        0.00     43.98 o 
  -2   1  21       63.50       84.59     40.36 o 
  -1   1  21       70.23       67.93     36.16 o 
   0   1  21        7.62        0.00      3.25 o 
   1   1  21        0.06        0.00      6.94 o 
   2   1  21       26.52       39.68     17.68 o 
   3   1  21       54.85       73.30     29.60 o 
   4   1  21        7.38        4.16     33.77 o 
   5   1  21       27.67       27.17     15.32 o 
   6   1  21        9.33        4.66      0.93 o 
 -16   2  21       11.36       18.81     38.18 o 
 -15   2  21       62.48       76.52      5.13 o 
 -14   2  21       71.76      124.72     19.61 o 
 -13   2  21       19.61       20.92     11.86 o 
 -12   2  21      215.84      212.12     44.98 o 
 -11   2  21       12.15        3.80     13.98 o 
 -10   2  21        0.72        0.00     14.05 o 
  -9   2  21        5.70        6.76     34.16 o 
  -8   2  21      301.14      327.10     16.49 o 
  -7   2  21       78.86       89.75     17.01 o 
  -6   2  21        0.42        1.05     25.35 o 
  -5   2  21       11.49        0.00     16.08 o 
  -4   2  21      103.82       90.60     17.13 o 
  -3   2  21       53.15       66.57     24.06 o 
  -2   2  21       18.01       23.22     19.31 o 
  -1   2  21        5.64       12.86     39.05 o 
   0   2  21       18.91       15.01      7.92 o 
   1   2  21       41.82       27.99      8.48 o 
   2   2  21        2.48       18.79     37.55 o 
   3   2  21        6.00       22.37     44.28 o 
   4   2  21       86.65       99.74     20.04 o 
 -13   3  21       27.44       35.89     52.67 o 
 -12   3  21       31.28       59.66     49.87 o 
 -11   3  21        4.97        0.00     51.74 o 
 -10   3  21        4.91       25.17     55.00 o 
  -9   3  21       32.36       32.45     25.96 o 
  -8   3  21       71.21       58.81     15.42 o 
  -7   3  21        4.36        0.00     22.63 o 
  -6   3  21       25.78       11.20      4.89 o 
  -5   3  21        3.55        0.00     20.04 o 
  -4   3  21       35.02       27.75     15.60 o 
  -3   3  21        2.47        0.00     37.65 o 
  -2   3  21       17.12        5.59     49.41 o 
  -1   3  21       14.74       16.78     13.98 o 
   0   3  21        0.41        0.00     26.57 o 
 -17   0  22       32.83       29.83     29.36 o 
 -16   0  22        5.85        0.00     68.52 o 
 -15   0  22      121.31      124.91     22.37 o 
 -14   0  22        4.02       28.90     68.98 o 
 -13   0  22       45.13       43.81     16.31 o 
 -12   0  22       86.75      126.31     69.45 o 
 -11   0  22      373.81      425.08     22.84 o 
 -10   0  22      327.85      296.90     12.58 o 
  -9   0  22      479.55      522.50      7.92 o 
  -8   0  22       34.49       49.87     32.63 o 
  -7   0  22      201.05      289.45     55.00 o 
  -6   0  22        0.48        0.00     62.92 o 
  -5   0  22       42.47       41.02     40.08 o 
  -4   0  22       53.68       62.46     32.63 o 
  -3   0  22        6.05        0.00     18.18 o 
  -2   0  22       11.71        0.00     23.77 o 
  -1   0  22        0.54        0.00     47.08 o 
   0   0  22       38.90       47.08     58.73 o 
   1   0  22       78.52       74.11      1.40 o 
   2   0  22       52.58       51.27      7.92 o 
   3   0  22       12.06        0.00     16.31 o 
 -16   1  22      162.32      152.64     31.12 o 
 -15   1  22        0.00        0.00      8.86 o 
 -14   1  22        6.92        1.82     22.27 o 
 -13   1  22        0.01        0.00      2.33 o 
 -12   1  22        0.63        0.00     36.17 o 
 -11   1  22        1.94        0.00     18.82 o 
 -10   1  22       15.98       20.43     27.40 o 
  -9   1  22       30.04       18.88     45.81 o 
  -8   1  22      135.01      129.92     23.29 o 
  -7   1  22      128.60      156.32     35.69 o 
  -6   1  22        0.10        0.00     22.47 o 
  -5   1  22      155.63      136.50      7.83 o 
  -4   1  22        2.01        0.00      9.63 o 
  -3   1  22       31.79       75.32     36.83 o 
  -2   1  22       39.80       80.52     29.13 o 
  -1   1  22       80.75       68.07     27.50 o 
   0   1  22        0.25        0.00      9.05 o 
   1   1  22       48.52       35.89     23.30 o 
   2   1  22      127.50      125.38     21.91 o 
   3   1  22       34.91       11.19     55.47 o 
 -14   2  22        1.19        0.47     24.70 o 
 -13   2  22       10.42        0.00     48.94 o 
 -12   2  22        3.70        0.00     48.94 o 
 -11   2  22       50.68       37.29     52.67 o 
 -10   2  22       11.29        0.00      1.86 o 
  -9   2  22        6.60        0.00     20.29 o 
  -8   2  22       11.91       23.73     29.14 o 
  -7   2  22        4.19        0.00     12.69 o 
  -6   2  22       17.19        7.08      6.40 o 
  -5   2  22       27.85       31.50     31.56 o 
  -4   2  22       21.14       15.85      0.93 o 
  -3   2  22       41.88      143.09     50.34 o 
  -2   2  22       21.02       13.05     44.28 o 
  -1   2  22       12.42       11.65     55.47 o 
   0   2  22        4.11        0.00      1.86 o 
                                                 
